# Supplementary material for: Characterization of the stress associated microRNAs in Glycine max by deep sequencing
Source: BMC Plant Biol. 2011 Nov 23;11:170. doi: 10.1186/1471-2229-11-170 (PMC3267681; doi:10.1186/1471-2229-11-170)
Supplement: Additional file 9 — Novel miRNA targeted genes prediction in Glycine max. [file 1471-2229-11-170-S9.XLS]

## Sheet: novel_microRNA_target
miRNA	Target	Expectation	UPE	miRNA_start	miRNA_end	Target_start	Target_end	miRNA_aligned_fragment	Target_aligned_fragment	Inhibition	Target_Desc.	multiplicity
Gma-m001	TC406460	1	14.35	1	21	150	170	CUGACAGAAGAUAGAGAGCAC	GUGCUCUCUAUCUUCUGUCAA	Cleavage		1
Gma-m001	TC414827	1	12.834	1	21	164	184	CUGACAGAAGAUAGAGAGCAC	GUGCUCUCUAUCUUCUGUCAA	Cleavage		1
Gma-m001	BE329522	1	17.46	1	21	396	416	CUGACAGAAGAUAGAGAGCAC	GUGCUCUCUCUCUUCUGUCAG	Cleavage	similar to UniRef100_Q5M5R5 Cluster: Biotoin carboxyl carrier protein; n=1; Streptococcus thermophilus LMG 18311|Rep: Biotoin carboxyl carrier protein - Streptococcus thermophilus (strain ATCC BAA-250 / LMG 18311), partial (8%)	1
Gma-m001	EV277456	1	18.282	1	20	594	613	CUGACAGAAGAUAGAGAGCA	UGCUCUCUAUCUUCUGUCAA	Cleavage	similar to UniRef100_A7QPU0 Cluster: Chromosome chr10 scaffold_138, whole genome shotgun sequence; n=1; Vitis vinifera|Rep: Chromosome chr10 scaffold_138, whole genome shotgun sequence - Vitis vinifera (Grape), partial (62%)	1
Gma-m001	TC393941	2	10.672	1	21	1129	1149	CUGACAGAAGAUAGAGAGCAC	GUGCUCUCUCUCUUCUGUCAU	Cleavage	similar to UniRef100_A7QP31 Cluster: Chromosome chr1 scaffold_136, whole genome shotgun sequence; n=1; Vitis vinifera|Rep: Chromosome chr1 scaffold_136, whole genome shotgun sequence - Vitis vinifera (Grape), partial (33%)	1
Gma-m001	TC353286	2	13.142	1	21	50	70	CUGACAGAAGAUAGAGAGCAC	GUGCUCUCUCUCUUCUGUCAU	Cleavage		1
Gma-m001	TC407577	2	19.541	1	21	498	518	CUGACAGAAGAUAGAGAGCAC	GUGCUCUCUCUCUUCUGUCAA	Cleavage	similar to UniRef100_A2Q4T4 Cluster: SBP; n=1; Medicago truncatula|Rep: SBP - Medicago truncatula (Barrel medic), partial (49%)	1
Gma-m001	TC378777	2	11.191	1	21	414	434	CUGACAGAAGAUAGAGAGCAC	GUGCUCUCUCUCUUCUGUCAU	Cleavage		1
Gma-m001	TC393578	2	20.422	1	21	112	132	CUGACAGAAGAUAGAGAGCAC	GUGCUCUCUCUCUUCUGUCAU	Cleavage	similar to UniRef100_Q94JW8 Cluster: Squamosa promoter-binding-like protein 6; n=1; Arabidopsis thaliana|Rep: Squamosa promoter-binding-like protein 6 - Arabidopsis thaliana (Mouse-ear cress), partial (4%)	1
Gma-m001	TC373253	2	13.629	1	21	118	138	CUGACAGAAGAUAGAGAGCAC	GUGCUCUCUCUCUUCUGUCAU	Cleavage	similar to UniRef100_Q8LFW6 Cluster: Squamosa promoter-binding-like protein 13; n=1; Arabidopsis thaliana|Rep: Squamosa promoter-binding-like protein 13 - Arabidopsis thaliana (Mouse-ear cress), partial (5%)	1
Gma-m001	TC353528	2	14.133	1	21	238	258	CUGACAGAAGAUAGAGAGCAC	GUGCUCUCUCUCUUCUGUCAA	Cleavage	similar to UniRef100_Q7TRQ1 Cluster: Olfactory receptor Olfr645; n=2; Mus musculus|Rep: Olfactory receptor Olfr645 - Mus musculus (Mouse), partial (6%)	1
Gma-m001	TC414152	2	10.158	1	21	170	190	CUGACAGAAGAUAGAGAGCAC	GUGCUCUCUCUCUUCUGUCAA	Cleavage		1
Gma-m001	TC407338	2	22.278	1	21	77	97	CUGACAGAAGAUAGAGAGCAC	GUGCUCUCUCUCUUCUGUCAU	Cleavage	similar to UniRef100_A7PKG5 Cluster: Chromosome chr15 scaffold_19, whole genome shotgun sequence; n=1; Vitis vinifera|Rep: Chromosome chr15 scaffold_19, whole genome shotgun sequence - Vitis vinifera (Grape), partial (19%)	1
Gma-m001	TC371785	2	13.309	1	21	181	201	CUGACAGAAGAUAGAGAGCAC	GUGCUCUCUCUCUUCUGUCAU	Cleavage	similar to UniRef100_Q892S5 Cluster: Conserved protein with cbs domain; n=1; Clostridium tetani|Rep: Conserved protein with cbs domain - Clostridium tetani, partial (7%)	1
Gma-m001	TC419101	2	18.501	1	21	46	66	CUGACAGAAGAUAGAGAGCAC	GUGCUCUCUCUCUUCUGUCAA	Cleavage	similar to UniRef100_A7P0C9 Cluster: Chromosome chr6 scaffold_3, whole genome shotgun sequence; n=1; Vitis vinifera|Rep: Chromosome chr6 scaffold_3, whole genome shotgun sequence - Vitis vinifera (Grape), partial (13%)	1
Gma-m001	FK569365	2	10.443	1	21	46	66	CUGACAGAAGAUAGAGAGCAC	GUGCUCUCUCUCUUCUGUCAU	Cleavage		1
Gma-m001	TC398968	2	20.549	1	20	244	263	CUGACAGAAGAUAGAGAGCA	AGCUCUCUCUCUUCUGUCAG	Cleavage	homologue to UniRef100_Q9SMX9 Cluster: Squamosa promoter-binding-like protein 1; n=1; Arabidopsis thaliana|Rep: Squamosa promoter-binding-like protein 1 - Arabidopsis thaliana (Mouse-ear cress), partial (3%)	1
Gma-m001	AW307452	2	24.587	1	20	145	164	CUGACAGAAGAUAGAGAGCA	UGCUCUCUCUCUUCUGUCAU	Cleavage	similar to UniRef100_Q52UU1 Cluster: Squamosa promoter binding-like protein; n=1; Betula platyphylla|Rep: Squamosa promoter binding-like protein - Betula platyphylla, partial (22%)	1
Gma-m001	AW756919	3	14.88	1	21	240	261	CUGACAGAAG-AUAGAGAGCAC	GUGCUCUCUAUACUUCUGUCAU	Translation	weakly similar to UniRef100_UPI0000D9A907 Cluster: PREDICTED: protein tyrosine phosphatase receptor-type zeta1; n=1; Macaca mulatta|Rep:, partial (0%)	1
Gma-m001	TC349507	2	13.477	1	20	476	495	CUGACAGAAGAUAGAGAGCA	UUCUCUCUAUAUUCUGUCAG	Translation	weakly similar to UniRef100_A7PGY1 Cluster: Chromosome chr17 scaffold_16, whole genome shotgun sequence; n=1; Vitis vinifera|Rep: Chromosome chr17 scaffold_16, whole genome shotgun sequence - Vitis vinifera (Grape), partial (78%)	1
Gma-m002	GD950309	2.5	9.196	1	21	13	33	CAGGGGAACAGGCAGAGCAUG	CAUUCUCUGCUUGUUCUUCUG	Cleavage	weakly similar to UniRef100_A8GAE2 Cluster: Condensation domain protein; n=1; Serratia proteamaculans 568|Rep: Condensation domain, partial (2%)	1
Gma-m002	TC413220	3	15.516	1	21	36	56	CAGGGGAACAGGCAGAGCAUG	CAUGCUUUGCCUCUUCUCCUU	Translation	similar to UniRef100_Q43684 Cluster: Basic chitinase class 3; n=1; Vigna unguiculata|Rep: Basic chitinase class 3 - Vigna unguiculata (Cowpea), partial (79%)	1
Gma-m002	TC351261	2.5	23.653	1	21	130	150	CAGGGGAACAGGCAGAGCAUG	CAUGCACUGCCUCUUUCCCUG	Translation		1
Gma-m002	BF066702	3	11.721	1	20	13	32	CAGGGGAACAGGCAGAGCAU	GUGCUCUGCUUGUUCUCUUC	Cleavage		1
Gma-m002	TC354755	3	19.862	1	20	616	635	CAGGGGAACAGGCAGAGCAU	UUGCUCUGUUUGUUCUCUUG	Cleavage	homologue to UniRef100_A7QDM3 Cluster: Chromosome chr10 scaffold_81, whole genome shotgun sequence; n=1; Vitis vinifera|Rep: Chromosome chr10 scaffold_81, whole genome shotgun sequence - Vitis vinifera (Grape), partial (62%)	1
Gma-m002	AW164664	3	12.961	1	21	194	214	CAGGGGAACAGGCAGAGCAUG	CAAGCUCUGCUUCUUCCCUUG	Translation	similar to UniRef100_Q8W4C5 Cluster: Nucellin-like protein; n=1; Arabidopsis thaliana|Rep: Nucellin-like protein - Arabidopsis thaliana (Mouse-ear cress), partial (6%)	1
Gma-m002	TC395117	3	20.605	1	21	411	431	CAGGGGAACAGGCAGAGCAUG	CAUUCUUGGCUUGUUCCCCUG	Cleavage	weakly similar to UniRef100_Q9LUY5 Cluster: Similarity to damage-specific DNA binding protein 2; n=1; Arabidopsis thaliana|Rep: Similarity to damage-specific DNA binding protein 2 - Arabidopsis thaliana (Mouse-ear cress), partial (11%)	1
Gma-m002	TC370857	3	10.534	1	21	256	276	CAGGGGAACAGGCAGAGCAUG	CAAGCUCUGCUUCUUCCCUUG	Translation	weakly similar to UniRef100_A7NVF4 Cluster: Chromosome chr18 scaffold_1, whole genome shotgun sequence; n=1; Vitis vinifera|Rep: Chromosome chr18 scaffold_1, whole genome shotgun sequence - Vitis vinifera (Grape), partial (69%)	1
Gma-m003	TC354532	3	18.828	1	21	279	299	UCCAUUGUCGUCCAGCGGUUA	UGGCAGCUGGGCGAUAAUGGA	Cleavage	similar to UniRef100_A7QUD3 Cluster: Chromosome chr11 scaffold_177, whole genome shotgun sequence; n=1; Vitis vinifera|Rep: Chromosome chr11 scaffold_177, whole genome shotgun sequence - Vitis vinifera (Grape), partial (78%)	1
Gma-m003	TC375768	3	15.969	1	20	742	761	UCCAUUGUCGUCCAGCGGUU	CAUCGUUGGAUGAUAAUGGA	Cleavage		1
Gma-m003	TC362551	3	15.5	1	20	619	638	UCCAUUGUCGUCCAGCGGUU	CAUCGUUGGAUGAUAAUGGA	Cleavage	similar to UniRef100_A7P8S9 Cluster: Chromosome chr3 scaffold_8, whole genome shotgun sequence; n=1; Vitis vinifera|Rep: Chromosome chr3 scaffold_8, whole genome shotgun sequence - Vitis vinifera (Grape), partial (93%)	1
Gma-m004	TC399649	3	11.948	1	21	417	437	UGGGUGAGAGAAACGCGUAUC	GAUGCUCGUUUCUCUCACUCC	Cleavage	weakly similar to UniRef100_A7P2E0 Cluster: Chromosome chr1 scaffold_5, whole genome shotgun sequence; n=1; Vitis vinifera|Rep: Chromosome chr1 scaffold_5, whole genome shotgun sequence - Vitis vinifera (Grape), partial (12%)	1
Gma-m004	GE092167	3	11.719	1	20	12	31	UGGGUGAGAGAAACGCGUAU	AUAUUCUUUUUUCUCACCCA	Cleavage		1
Gma-m004	TC357733	3	7.631	1	20	301	320	UGGGUGAGAGAAACGCGUAU	AUGCUCGUCUCUCUCACUCA	Cleavage	weakly similar to UniRef100_A7PAC1 Cluster: Chromosome chr14 scaffold_9, whole genome shotgun sequence; n=1; Vitis vinifera|Rep: Chromosome chr14 scaffold_9, whole genome shotgun sequence - Vitis vinifera (Grape), partial (6%)	1
Gma-m004	TC401602	3	12.003	1	20	159	178	UGGGUGAGAGAAACGCGUAU	AUCCGUGUUUCGUUCACCCA	Translation	homologue to UniRef100_A7NY21 Cluster: Chromosome chr6 scaffold_3, whole genome shotgun sequence; n=1; Vitis vinifera|Rep: Chromosome chr6 scaffold_3, whole genome shotgun sequence - Vitis vinifera (Grape), partial (38%)	1
Gma-m005	TC418451	2	24.207	1	20	41	60	AGCCAAGAAUGACUUGCCGG	GCGGCAAAUCAUUCUUGGCU	Cleavage		1
Gma-m005	AW317633	3	15.196	1	20	296	315	AGCCAAGAAUGACUUGCCGG	UGGGCGAGUUAUUCUUGGCU	Cleavage	similar to UniRef100_A7Q250 Cluster: Chromosome chr13 scaffold_45, whole genome shotgun sequence; n=1; Vitis vinifera|Rep: Chromosome chr13 scaffold_45, whole genome shotgun sequence - Vitis vinifera (Grape), partial (28%)	1
Gma-m005	TC379261	2.5	14.737	1	21	903	923	AGCCAAGAAUGACUUGCCGGA	UCUGGCAAAUCAUCCUUGGCU	Cleavage	similar to UniRef100_Q0DX39 Cluster: Os02g0776400 protein; n=2; Oryza sativa Japonica Group|Rep: Os02g0776400 protein - Oryza sativa subsp. japonica (Rice), partial (5%)	1
Gma-m005	TC399435	2.5	20.504	1	22	61	82	AGCCAAGAAUGACUUGCCGGAA	UGCCGGCAAGUUGUGUUUGGCU	Cleavage	similar to UniRef100_A5X538 Cluster: SNF5; n=1; Pisum sativum|Rep: SNF5 - Pisum sativum (Garden pea), partial (22%)	1
Gma-m005	TC367922	3	23.246	1	20	1251	1270	AGCCAAGAAUGACUUGCCGG	AAGGCAAUUCAUUCUUGGCU	Cleavage	similar to UniRef100_A7Q299 Cluster: Chromosome chr13 scaffold_45, whole genome shotgun sequence; n=1; Vitis vinifera|Rep: Chromosome chr13 scaffold_45, whole genome shotgun sequence - Vitis vinifera (Grape), partial (49%)	1
Gma-m005	TC354753	2.5	13.411	1	20	508	527	AGCCAAGAAUGACUUGCCGG	CCUGCAAGUGAUUUUUGGCU	Translation		1
Gma-m005	TC401273	3	15.131	1	21	429	449	AGCCAAGAAUGACUUGCCGGA	UCAGGCAAAUCAUCCUUGGCU	Cleavage	weakly similar to UniRef100_Q6Q1B9 Cluster: CCAAT-box transcription factor complex WHAP12; n=1; Triticum aestivum|Rep: CCAAT-box transcription factor complex WHAP12 - Triticum aestivum (Wheat), partial (15%)	1
Gma-m005	TC355136	3	16.988	1	21	931	951	AGCCAAGAAUGACUUGCCGGA	UCAGGCAAAUCAUCCUUGGCU	Cleavage		1
Gma-m006	TC353959	3	20.135	1	21	72	92	AGAGGUGUUUGGGAUGAGAGA	UCUCUCAUUCCAAACAUUUUC	Cleavage	homologue to UniRef100_P05478 Cluster: 18.5 kDa class I heat shock protein; n=1; Glycine max|Rep: 18.5 kDa class I heat shock protein - Glycine max (Soybean), partial (93%)	1
Gma-m006	TC369268	2	6.867	1	21	156	177	AGAGGUGUUUGGG-AUGAGAGA	UUUCUCAUUCCCAAACACCUCU	Cleavage	CHX3 [Glycine max]	1
Gma-m006	TC354794	2	6.596	1	20	502	521	AGAGGUGUUUGGGAUGAGAG	CUUUCAACUCAAACACCUCU	Cleavage	similar to UniRef100_Q84KS7 Cluster: AP2/ERF-domain protein; n=1; Solanum tuberosum|Rep: AP2/ERF-domain protein - Solanum tuberosum (Potato), partial (33%)	1
Gma-m006	TC362779	2	9.14	1	20	424	443	AGAGGUGUUUGGGAUGAGAG	CUUUCAACUCAAACACCUCU	Cleavage	homologue to UniRef100_P13993 Cluster: Repetitive proline-rich cell wall protein 2 precursor; n=1; Glycine max|Rep: Repetitive proline-rich cell wall protein 2 precursor - Glycine max (Soybean), partial (86%)	1
Gma-m006	TC400813	3	11.921	1	21	367	387	AGAGGUGUUUGGGAUGAGAGA	UCUCUCGGCCCAAAUACCUCC	Cleavage	weakly similar to UniRef100_A2Q4V2 Cluster: Leucine-rich repeat, plant specific; n=1; Medicago truncatula|Rep: Leucine-rich repeat, plant specific - Medicago truncatula (Barrel medic), partial (67%)	1
Gma-m006	TC365444	3	12.574	1	21	610	630	AGAGGUGUUUGGGAUGAGAGA	UCUCUCAUCUCAGCUAUCUCU	Cleavage	similar to UniRef100_P29062 Cluster: Pathogenesis-related protein PR-4A precursor; n=2; Solanaceae|Rep: Pathogenesis-related protein PR-4A precursor - Nicotiana tabacum (Common tobacco), partial (78%)	1
Gma-m006	BQ299133	3	17.435	1	20	189	208	AGAGGUGUUUGGGAUGAGAG	UUCUUAUCCCAAAUACCUUG	Cleavage	similar to UniRef100_A7P3V3 Cluster: Chromosome chr1 scaffold_5, whole genome shotgun sequence; n=1; Vitis vinifera|Rep: Chromosome chr1 scaffold_5, whole genome shotgun sequence - Vitis vinifera (Grape), partial (9%)	1
Gma-m006	GD957075	3	18.459	1	21	85	105	AGAGGUGUUUGGGAUGAGAGA	UCUCUGUUCUCAAACACUUCU	Cleavage	similar to UniRef100_Q10LQ3 Cluster: Expressed protein; n=2; Oryza sativa|Rep: Expressed protein - Oryza sativa subsp. japonica (Rice), partial (4%)	1
Gma-m006	TC399128	3	15.681	1	21	242	262	AGAGGUGUUUGGGAUGAGAGA	UUUUUAAUACCAAACACCUCU	Cleavage	similar to UniRef100_A5HYI8 Cluster: Two-component response regulator precursor; n=1; Clostridium botulinum A str. Hall|Rep: Two-component response regulator precursor - Clostridium botulinum (strain Hall / ATCC 3502 / NCTC 13319 / Type A), partial (7%)	1
Gma-m006	BG405235	3	8.988	1	21	176	196	AGAGGUGUUUGGGAUGAGAGA	UCUCUUAUCCUAUCCACCUCU	Translation	UniRef100_A9V2U1 Cluster: Predicted protein; n=1; Monosiga brevicollis MX1|Rep: Predicted protein - Monosiga, partial (0%)	1
Gma-m006	BI426745	3	8.988	1	21	178	198	AGAGGUGUUUGGGAUGAGAGA	UCUCUUAUCCUAUCCACCUCU	Translation	weakly similar to UniRef100_A2SBX2 Cluster: Sensor protein; n=1; Methylibium petroleiphilum PM1|Rep: Sensor protein - Methylibium, partial (2%)	1
Gma-m007	TC380505	2.5	7.422	1	21	119	139	GGAAUGGGCUGAUUGGGAAGU	GCUUCCUAAUCCUCCCAUUCC	Translation	similar to UniRef100_Q3EBM8 Cluster: Uncharacterized protein At2g35230.2; n=2; Arabidopsis thaliana|Rep: Uncharacterized protein At2g35230.2 - Arabidopsis thaliana (Mouse-ear cress), partial (28%)	1
Gma-m007	BE474774	3	16.932	1	21	222	242	GGAAUGGGCUGAUUGGGAAGU	GCUUGGCAAUUAGCCCAUUCU	Cleavage	UniRef100_Q9XHP4 Cluster: Peroxisomal copper-containing amine oxidase; n=1; Glycine max|Rep: Peroxisomal, partial (2%)	1
Gma-m007	BU548045	3	20.435	1	21	76	96	GGAAUGGGCUGAUUGGGAAGU	GCUUGGCAAUUAGCCCAUUCU	Cleavage	homologue to UniRef100_Q9XHP4 Cluster: Peroxisomal copper-containing amine oxidase; n=1; Glycine max|Rep: Peroxisomal copper-containing amine oxidase - Glycine max (Soybean), partial (10%)	1
Gma-m007	TC377668	3	13.058	1	21	123	143	GGAAUGGGCUGAUUGGGAAGU	GUUUCCCUAUCAACUCAUUCC	Translation		1
Gma-m008	TC363996	3	20.025	1	20	107	126	CUGGGUGAGAGAAACACGUA	UGUGUGUUACUCUUACUCAG	Cleavage		1
Gma-m008	TC409847	3	8.708	1	20	11	30	CUGGGUGAGAGAAACACGUA	UUCGUGUAUCUCUCACCCAU	Cleavage	homologue to UniRef100_A5ATB7 Cluster: Methylenetetrahydrofolate reductase; n=1; Vitis vinifera|Rep: Methylenetetrahydrofolate reductase - Vitis vinifera (Grape), partial (14%)	1
Gma-m008	TC372135	3	23.041	1	20	162	181	CUGGGUGAGAGAAACACGUA	UGCGAGUAUUUCUCACCCAG	Cleavage	similar to UniRef100_A7QPM0 Cluster: Chromosome chr10 scaffold_138, whole genome shotgun sequence; n=1; Vitis vinifera|Rep: Chromosome chr10 scaffold_138, whole genome shotgun sequence - Vitis vinifera (Grape), partial (67%)	1
Gma-m009	TC378864	0.5	13.908	1	21	80	100	UCAUUGAGUGCAGCGUUGAUG	UAUCAAUGCUGCACUCAAUGA	Cleavage	similar to UniRef100_P93368 Cluster: Diphenol oxidase; n=1; Nicotiana tabacum|Rep: Diphenol oxidase - Nicotiana tabacum (Common tobacco), partial (68%)	1
Gma-m009	TC354218	0.5	15.392	1	21	722	742	UCAUUGAGUGCAGCGUUGAUG	UAUCAAUGCUGCACUCAAUGA	Cleavage	weakly similar to UniRef100_Q9SR40 Cluster: Laccase-7 precursor; n=1; Arabidopsis thaliana|Rep: Laccase-7 precursor - Arabidopsis thaliana (Mouse-ear cress), partial (79%)	1
Gma-m009	BE474231	0.5	11.731	1	20	90	109	UCAUUGAGUGCAGCGUUGAU	AUCAACGCUGCACUUAAUGA	Cleavage	homologue to UniRef100_A7PIP9 Cluster: Chromosome chr13 scaffold_17, whole genome shotgun sequence; n=1; Vitis vinifera|Rep: Chromosome chr13 scaffold_17, whole genome shotgun sequence - Vitis vinifera (Grape), partial (19%)	1
Gma-m009	TC414829	0.5	18.782	1	20	77	96	UCAUUGAGUGCAGCGUUGAU	AUCAAUGCUGCACUCAAUGA	Cleavage	similar to UniRef100_Q9FJD5 Cluster: Laccase-17 precursor; n=1; Arabidopsis thaliana|Rep: Laccase-17 precursor - Arabidopsis thaliana (Mouse-ear cress), partial (17%)	1
Gma-m009	TC371812	1	10.553	1	21	654	674	UCAUUGAGUGCAGCGUUGAUG	UAUCAACGCUGCACUCAAUGC	Cleavage	weakly similar to UniRef100_A7PNX8 Cluster: Chromosome chr8 scaffold_23, whole genome shotgun sequence; n=1; Vitis vinifera|Rep: Chromosome chr8 scaffold_23, whole genome shotgun sequence - Vitis vinifera (Grape), partial (40%)	1
Gma-m009	TC348738	2	9.689	1	21	702	722	UCAUUGAGUGCAGCGUUGAUG	CAUCAAUGCUGCACUCAAUCA	Cleavage	UniRef100_Q8L4Y3 Cluster: Diphenol oxidase laccase; n=1; Glycine max|Rep: Diphenol oxidase laccase - Glycine max (Soybean), complete	1
Gma-m009	TC391633	1.5	12.366	1	20	563	582	UCAUUGAGUGCAGCGUUGAU	AUCAACGCUGCACUGAAUGA	Cleavage	similar to UniRef100_P93366 Cluster: Diphenol oxidase; n=1; Nicotiana tabacum|Rep: Diphenol oxidase - Nicotiana tabacum (Common tobacco), partial (93%)	1
Gma-m009	TC382844	2	11.867	1	20	264	283	UCAUUGAGUGCAGCGUUGAU	AUCAACGCUGCAUUCAAUAA	Cleavage	weakly similar to UniRef100_Q9SR40 Cluster: Laccase-7 precursor; n=1; Arabidopsis thaliana|Rep: Laccase-7 precursor - Arabidopsis thaliana (Mouse-ear cress), partial (22%)	1
Gma-m009	TC381077	2	5.625	1	20	2	21	UCAUUGAGUGCAGCGUUGAU	AUCAACGCUGCAUUCAAUAA	Cleavage	weakly similar to UniRef100_A7PNX8 Cluster: Chromosome chr8 scaffold_23, whole genome shotgun sequence; n=1; Vitis vinifera|Rep: Chromosome chr8 scaffold_23, whole genome shotgun sequence - Vitis vinifera (Grape), partial (37%)	1
Gma-m009	TC408946	2.5	19.882	1	20	124	143	UCAUUGAGUGCAGCGUUGAU	AUUGACGUUGUGCUCAAUGA	Cleavage	UniRef100_A7P7D8 Cluster: Chromosome chr9 scaffold_7, whole genome shotgun sequence; n=1; Vitis vinifera|Rep: Chromosome chr9 scaffold_7, whole genome shotgun sequence - Vitis vinifera (Grape), partial (13%)	1
Gma-m009	FK018104	3	11.384	1	21	208	228	UCAUUGAGUGCAGCGUUGAUG	CAUCAAUGCUGCCCUGAAUGA	Translation	similar to UniRef100_A7PVW2 Cluster: Chromosome chr8 scaffold_34, whole genome shotgun sequence; n=1; Vitis vinifera|Rep: Chromosome chr8 scaffold_34, whole genome shotgun sequence - Vitis vinifera (Grape), partial (40%)	1
Gma-m009	TC387507	2.5	11.153	1	20	708	727	UCAUUGAGUGCAGCGUUGAU	AUCAACUCUGCACUCAAUAA	Cleavage	similar to UniRef100_A7PNX8 Cluster: Chromosome chr8 scaffold_23, whole genome shotgun sequence; n=1; Vitis vinifera|Rep: Chromosome chr8 scaffold_23, whole genome shotgun sequence - Vitis vinifera (Grape), partial (79%)	1
Gma-m009	TC351582	3	22.979	1	20	1579	1598	UCAUUGAGUGCAGCGUUGAU	AUUGGUGCUGCAUUUAAUGA	Cleavage	similar to UniRef100_A7PJP2 Cluster: Chromosome chr12 scaffold_18, whole genome shotgun sequence; n=1; Vitis vinifera|Rep: Chromosome chr12 scaffold_18, whole genome shotgun sequence - Vitis vinifera (Grape), partial (81%)	1
Gma-m009	TC399860	3	18.933	1	21	246	266	UCAUUGAGUGCAGCGUUGAUG	UGUUGAUGCUGCAAUCAAUGA	Cleavage	similar to UniRef100_Q9ZR69 Cluster: Acetyl-CoA synthetase; n=1; Solanum tuberosum|Rep: Acetyl-CoA synthetase - Solanum tuberosum (Potato), partial (30%)	1
Gma-m009	TC361643	3	20.174	1	20	166	185	UCAUUGAGUGCAGCGUUGAU	GUCGAUGUUGCAAUCAAUGA	Cleavage	similar to UniRef100_A7QPP8 Cluster: Chromosome chr10 scaffold_138, whole genome shotgun sequence; n=1; Vitis vinifera|Rep: Chromosome chr10 scaffold_138, whole genome shotgun sequence - Vitis vinifera (Grape), partial (19%)	1
Gma-m009	TC392371	2.5	14.037	1	20	640	659	UCAUUGAGUGCAGCGUUGAU	GUCAACGAUUCACUCAAUGA	Translation	homologue to UniRef100_A7QMM3 Cluster: Chromosome chr19 scaffold_126, whole genome shotgun sequence; n=1; Vitis vinifera|Rep: Chromosome chr19 scaffold_126, whole genome shotgun sequence - Vitis vinifera (Grape), partial (16%)	1
Gma-m009	TC369680	2.5	13.412	1	20	126	145	UCAUUGAGUGCAGCGUUGAU	GUCAACGAUUCACUCAAUGA	Translation	similar to UniRef100_A7QMM3 Cluster: Chromosome chr19 scaffold_126, whole genome shotgun sequence; n=1; Vitis vinifera|Rep: Chromosome chr19 scaffold_126, whole genome shotgun sequence - Vitis vinifera (Grape), partial (72%)	1
Gma-m011	CO979466	0	24.45	1	21	659	679	CGAUGUUGGUGAGGUUCAAUC	GAUUGAACCUCACCAACAUCG	Cleavage		1
Gma-m011	TC387287	3	10.588	1	21	487	507	CGAUGUUGGUGAGGUUCAAUC	GAUUGAGCCUCAUCAAAAUUG	Cleavage	weakly similar to UniRef100_A7PAJ8 Cluster: Chromosome chr14 scaffold_9, whole genome shotgun sequence; n=1; Vitis vinifera|Rep: Chromosome chr14 scaffold_9, whole genome shotgun sequence - Vitis vinifera (Grape), partial (12%)	1
Gma-m011	TC369621	3	12.333	1	21	407	427	CGAUGUUGGUGAGGUUCAAUC	GAUUGAGCCUCAUCAAAAUUG	Cleavage		1
Gma-m011	TC408431	2	11.639	1	20	129	148	CGAUGUUGGUGAGGUUCAAU	AUUGAACGUCAUCAACAUUG	Cleavage		1
Gma-m011	TC374527	2	11.231	1	20	525	544	CGAUGUUGGUGAGGUUCAAU	AUUGAACGUCAUCAACAUUG	Cleavage	weakly similar to UniRef100_A7P915 Cluster: Chromosome chr3 scaffold_8, whole genome shotgun sequence; n=1; Vitis vinifera|Rep: Chromosome chr3 scaffold_8, whole genome shotgun sequence - Vitis vinifera (Grape), partial (32%)	1
Gma-m011	TC400110	3	8.718	1	20	524	543	CGAUGUUGGUGAGGUUCAAU	AUUGAAUCUCAUCAAAAUUG	Cleavage		1
Gma-m011	TC384533	3	10.149	1	20	330	349	CGAUGUUGGUGAGGUUCAAU	AUUGACCCUCAUCAACGUCU	Cleavage	similar to UniRef100_A2Q418 Cluster: Leucine-rich repeat, typical subtype; n=1; Medicago truncatula|Rep: Leucine-rich repeat, typical subtype - Medicago truncatula (Barrel medic), partial (19%)	1
Gma-m011	GR860327	3	11.879	1	20	667	686	CGAUGUUGGUGAGGUUCAAU	UUUGUACCUCAUCAGCAUCG	Cleavage		1
Gma-m011	CO983408	3	10.302	1	20	198	217	CGAUGUUGGUGAGGUUCAAU	UUUUAACCUCAUCAACAUUG	Cleavage	similar to UniRef100_A7PPZ6 Cluster: Chromosome chr18 scaffold_24, whole genome shotgun sequence; n=1; Vitis vinifera|Rep: Chromosome chr18 scaffold_24, whole genome shotgun sequence - Vitis vinifera (Grape), partial (54%)	1
Gma-m011	TC363523	3	10.613	1	20	762	781	CGAUGUUGGUGAGGUUCAAU	AUUGACCCUCAUCAACGUCU	Cleavage	similar to UniRef100_A7Q698 Cluster: Chromosome chr11 scaffold_56, whole genome shotgun sequence; n=2; Vitis vinifera|Rep: Chromosome chr11 scaffold_56, whole genome shotgun sequence - Vitis vinifera (Grape), partial (71%)	1
Gma-m011	TC396862	3	23.693	1	20	35	54	CGAUGUUGGUGAGGUUCAAU	GUGGAACCUCACCGACGUUG	Cleavage	weakly similar to UniRef100_A7QJF6 Cluster: Chromosome chr8 scaffold_106, whole genome shotgun sequence; n=1; Vitis vinifera|Rep: Chromosome chr8 scaffold_106, whole genome shotgun sequence - Vitis vinifera (Grape), partial (25%)	1
Gma-m013	CX707176	1.5	23.362	1	21	697	717	CGUGACUUGAACAGCUACGUA	UGCGUAGCUGUUCAAGUCACA	Cleavage		1
Gma-m013	BE821359	3	12.18	1	21	287	307	CGUGACUUGAACAGCUACGUA	UACAUGGCAGUUUAAGUCACG	Cleavage	similar to UniRef100_Q0PJI8 Cluster: MYB transcription factor MYB127; n=1; Glycine max|Rep: MYB transcription factor MYB127 - Glycine max (Soybean), partial (52%)	1
Gma-m013	TC357590	3	16.098	1	20	752	771	CGUGACUUGAACAGCUACGU	ACGUUGCUGUUCGAGUCAUU	Cleavage	similar to UniRef100_Q1KK73 Cluster: Cysteine protease; n=1; Medicago sativa|Rep: Cysteine protease - Medicago sativa (Alfalfa), partial (97%)	1
Gma-m013	TC363928	3	13.624	1	20	11	30	CGUGACUUGAACAGCUACGU	AUGUAGCUUUUCUAGUCAUG	Cleavage	homologue to UniRef100_Q9M2X1 Cluster: ADP-RIBOSYLATION FACTOR-like protein; n=1; Arabidopsis thaliana|Rep: ADP-RIBOSYLATION FACTOR-like protein - Arabidopsis thaliana (Mouse-ear cress), partial (47%)	1
Gma-m013	TC389335	3	14.346	1	20	1250	1269	CGUGACUUGAACAGCUACGU	AAGUAGCUUUUCAAGUUAUG	Cleavage	similar to UniRef100_Q9LVD0 Cluster: Protein carboxyl methylase-like; n=1; Arabidopsis thaliana|Rep: Protein carboxyl methylase-like - Arabidopsis thaliana (Mouse-ear cress), partial (91%)	1
Gma-m014	TC405201	1.5	16.354	1	21	206	226	UCCCUCAAAGGCUUCCAGUAU	ACACUGGAAGCCUUUGAGGGG	Cleavage		1
Gma-m014	DW246893	2.5	17.044	1	21	162	183	UCCCUCAAAG-GCUUCCAGUAU	AUAUUGGAAGCACUUUGAGGGA	Translation	similar to UniRef100_A9RHX0 Cluster: Predicted protein; n=1; Physcomitrella patens subsp. patens|Rep: Predicted protein -, partial (3%)	1
Gma-m014	CD390731	3	18.873	1	20	170	189	UCCCUCAAAGGCUUCCAGUA	UAUUGGAGGUGUUUGGGGGA	Translation		1
Gma-m015	TC382511	1.5	13.033	1	21	667	687	UUAUCAGUAGCAUCAUCAUCA	UGAUGAUGAUGAUAUUGAUAA	Translation	weakly similar to UniRef100_A7P9T2 Cluster: Chromosome chr14 scaffold_9, whole genome shotgun sequence; n=1; Vitis vinifera|Rep: Chromosome chr14 scaffold_9, whole genome shotgun sequence - Vitis vinifera (Grape), partial (43%)	1
Gma-m015	TC349694	1.5	10.039	1	21	465	485	UUAUCAGUAGCAUCAUCAUCA	UGAUGAUGAUGAUAUUGAUAA	Translation	weakly similar to UniRef100_A7P9T2 Cluster: Chromosome chr14 scaffold_9, whole genome shotgun sequence; n=1; Vitis vinifera|Rep: Chromosome chr14 scaffold_9, whole genome shotgun sequence - Vitis vinifera (Grape), partial (43%)	1
Gma-m015	TC358779	2.5	18.052	1	21	71	91	UUAUCAGUAGCAUCAUCAUCA	UGAUGAUGAUGUUGCUGAUGU	Cleavage	similar to UniRef100_A7PMG6 Cluster: Chromosome chr14 scaffold_21, whole genome shotgun sequence; n=1; Vitis vinifera|Rep: Chromosome chr14 scaffold_21, whole genome shotgun sequence - Vitis vinifera (Grape), partial (83%)	1
Gma-m015	TC372511	2.5	18.187	1	21	118	138	UUAUCAGUAGCAUCAUCAUCA	UGAUGAUGAUGUUGCUGAUGU	Cleavage	similar to UniRef100_A7PMG6 Cluster: Chromosome chr14 scaffold_21, whole genome shotgun sequence; n=1; Vitis vinifera|Rep: Chromosome chr14 scaffold_21, whole genome shotgun sequence - Vitis vinifera (Grape), partial (83%)	1
Gma-m015	TC372233	2.5	19.416	1	21	186	206	UUAUCAGUAGCAUCAUCAUCA	UGAUGAUGAUGUUAGUGAUGA	Cleavage	similar to UniRef100_A7PMC5 Cluster: Chromosome chr14 scaffold_21, whole genome shotgun sequence; n=1; Vitis vinifera|Rep: Chromosome chr14 scaffold_21, whole genome shotgun sequence - Vitis vinifera (Grape), partial (74%)	1
Gma-m015	TC366209	2.5	21.919	1	21	246	266	UUAUCAGUAGCAUCAUCAUCA	UGAUGAUGAUGUUAGUGAUGA	Cleavage	similar to UniRef100_A7PMC5 Cluster: Chromosome chr14 scaffold_21, whole genome shotgun sequence; n=1; Vitis vinifera|Rep: Chromosome chr14 scaffold_21, whole genome shotgun sequence - Vitis vinifera (Grape), partial (90%)	1
Gma-m015	TC411733	2.5	21.919	1	21	239	259	UUAUCAGUAGCAUCAUCAUCA	UGAUGAUGAUGUUAGUGAUGA	Cleavage	similar to UniRef100_A7PMC5 Cluster: Chromosome chr14 scaffold_21, whole genome shotgun sequence; n=1; Vitis vinifera|Rep: Chromosome chr14 scaffold_21, whole genome shotgun sequence - Vitis vinifera (Grape), partial (90%)	1
Gma-m015	TC414406	2.5	23.253	1	21	294	314	UUAUCAGUAGCAUCAUCAUCA	UGAUGAUGAUGUUAGUGAUGA	Cleavage	similar to UniRef100_A7PMC5 Cluster: Chromosome chr14 scaffold_21, whole genome shotgun sequence; n=1; Vitis vinifera|Rep: Chromosome chr14 scaffold_21, whole genome shotgun sequence - Vitis vinifera (Grape), partial (90%)	1
Gma-m015	TC363212	2.5	21.919	1	21	272	292	UUAUCAGUAGCAUCAUCAUCA	UGAUGAUGAUGUUAGUGAUGA	Cleavage	similar to UniRef100_A7PMC5 Cluster: Chromosome chr14 scaffold_21, whole genome shotgun sequence; n=1; Vitis vinifera|Rep: Chromosome chr14 scaffold_21, whole genome shotgun sequence - Vitis vinifera (Grape), partial (90%)	1
Gma-m015	TC405547	2.5	18.178	1	21	231	251	UUAUCAGUAGCAUCAUCAUCA	UGAUGAUGAUGUUAGUGAUGA	Cleavage	similar to UniRef100_A7PMC5 Cluster: Chromosome chr14 scaffold_21, whole genome shotgun sequence; n=1; Vitis vinifera|Rep: Chromosome chr14 scaffold_21, whole genome shotgun sequence - Vitis vinifera (Grape), partial (95%)	1
Gma-m015	TC372413	2.5	17.285	1	21	338	358	UUAUCAGUAGCAUCAUCAUCA	UGAUGAUGAUGCUAUGGAUGA	Cleavage	similar to UniRef100_A7QM28 Cluster: Chromosome undetermined scaffold_123, whole genome shotgun sequence; n=1; Vitis vinifera|Rep: Chromosome undetermined scaffold_123, whole genome shotgun sequence - Vitis vinifera (Grape), partial (26%)	1
Gma-m015	TC374940	2.5	22.895	1	21	479	499	UUAUCAGUAGCAUCAUCAUCA	UGAUGAUGGUGUUGUUGAUAG	Cleavage	similar to UniRef100_A7PHN8 Cluster: Chromosome chr17 scaffold_16, whole genome shotgun sequence; n=1; Vitis vinifera|Rep: Chromosome chr17 scaffold_16, whole genome shotgun sequence - Vitis vinifera (Grape), partial (23%)	1
Gma-m015	FK580270	2	8.38	1	21	98	118	UUAUCAGUAGCAUCAUCAUCA	UGAUAAUGAGGCUACUGAUAA	Cleavage	homologue to UniRef100_A3W437 Cluster: Possible Histidine triad (HIT) protein; n=1; Roseovarius sp. 217|Rep: Possible Histidine triad (HIT) protein - Roseovarius sp. 217, partial (10%)	1
Gma-m015	GD756368	2.5	8.438	1	21	192	212	UUAUCAGUAGCAUCAUCAUCA	UGAUGAUGAUGAUGUUGAUGA	Translation	UniRef100_A7QY43 Cluster: Chromosome undetermined scaffold_237, whole genome shotgun sequence; n=1; Vitis vinifera|Rep: Chromosome undetermined scaffold_237, whole genome shotgun sequence - Vitis vinifera (Grape), partial (5%)	1
Gma-m015	TC370418	2	8.279	1	21	150	170	UUAUCAGUAGCAUCAUCAUCA	UGAUAAUGAGGCUACUGAUAA	Cleavage		1
Gma-m015	TC383404	2.5	19.156	1	21	360	380	UUAUCAGUAGCAUCAUCAUCA	UGAUGAUGAUGAUGUUGAUGA	Translation		1
Gma-m015	TC366168	2.5	21.476	1	21	262	282	UUAUCAGUAGCAUCAUCAUCA	UGUUGAUGAUGUUACUGGUGA	Cleavage	similar to UniRef100_A7PHE4 Cluster: Chromosome chr17 scaffold_16, whole genome shotgun sequence; n=1; Vitis vinifera|Rep: Chromosome chr17 scaffold_16, whole genome shotgun sequence - Vitis vinifera (Grape), partial (62%)	1
Gma-m015	BI969351	2	17.122	1	21	381	401	UUAUCAGUAGCAUCAUCAUCA	UGAGGAUGAUGGUACUGAUAA	Translation	similar to UniRef100_A7PEK8 Cluster: Chromosome chr11 scaffold_13, whole genome shotgun sequence; n=1; Vitis vinifera|Rep: Chromosome chr11 scaffold_13, whole genome shotgun sequence - Vitis vinifera (Grape), partial (62%)	1
Gma-m015	TC372664	2.5	24.1	1	21	485	505	UUAUCAGUAGCAUCAUCAUCA	UGUUGAUGAUGUUACUGGUGA	Cleavage	homologue to UniRef100_A7PHE4 Cluster: Chromosome chr17 scaffold_16, whole genome shotgun sequence; n=1; Vitis vinifera|Rep: Chromosome chr17 scaffold_16, whole genome shotgun sequence - Vitis vinifera (Grape), partial (85%)	1
Gma-m015	TC356154	2.5	24.101	1	21	512	532	UUAUCAGUAGCAUCAUCAUCA	UGUUGAUGAUGUUACUGGUGA	Cleavage	homologue to UniRef100_A7PHE4 Cluster: Chromosome chr17 scaffold_16, whole genome shotgun sequence; n=1; Vitis vinifera|Rep: Chromosome chr17 scaffold_16, whole genome shotgun sequence - Vitis vinifera (Grape), partial (84%)	1
Gma-m015	TC365682	2.5	13.889	1	21	612	632	UUAUCAGUAGCAUCAUCAUCA	UGAUGAUGGUGAUAUUGAUGA	Translation	similar to UniRef100_A7NUZ9 Cluster: Chromosome chr18 scaffold_1, whole genome shotgun sequence; n=1; Vitis vinifera|Rep: Chromosome chr18 scaffold_1, whole genome shotgun sequence - Vitis vinifera (Grape), partial (35%)	1
Gma-m016	BM085708	3	12.343	1	20	400	419	UGUUGGACGGUUCAAUCAAA	UUUGAUUGAAUGGUCCAAGA	Translation	weakly similar to UniRef100_A7P282 Cluster: Chromosome chr19 scaffold_4, whole genome shotgun sequence; n=1; Vitis vinifera|Rep: Chromosome chr19 scaffold_4, whole genome shotgun sequence - Vitis vinifera (Grape), partial (19%)	1
Gma-m016	TC418134	3	13.962	1	20	473	492	UGUUGGACGGUUCAAUCAAA	UUUGAAUGAACUGGCCAACA	Cleavage	weakly similar to UniRef100_A7P334 Cluster: Chromosome chr1 scaffold_5, whole genome shotgun sequence; n=1; Vitis vinifera|Rep: Chromosome chr1 scaffold_5, whole genome shotgun sequence - Vitis vinifera (Grape), partial (10%)	1
Gma-m016	TC372515	3	18.068	1	20	722	741	UGUUGGACGGUUCAAUCAAA	UUUGAAUGAACUGGCCAACA	Cleavage	similar to UniRef100_A7P0A0 Cluster: Chromosome chr6 scaffold_3, whole genome shotgun sequence; n=1; Vitis vinifera|Rep: Chromosome chr6 scaffold_3, whole genome shotgun sequence - Vitis vinifera (Grape), partial (49%)	1
Gma-m016	TC363261	3	16.39	1	20	256	275	UGUUGGACGGUUCAAUCAAA	UUUGAAUGAACUGGCCAACA	Cleavage	similar to UniRef100_A7P334 Cluster: Chromosome chr1 scaffold_5, whole genome shotgun sequence; n=1; Vitis vinifera|Rep: Chromosome chr1 scaffold_5, whole genome shotgun sequence - Vitis vinifera (Grape), partial (29%)	1
Gma-m016	FK521702	3	15.95	1	20	78	97	UGUUGGACGGUUCAAUCAAA	UUUUAUUGAACAGUUCAACG	Translation	similar to UniRef100_A9RPQ1 Cluster: Predicted protein; n=1; Physcomitrella patens subsp. patens|Rep: Predicted protein - Physcomitrella patens subsp. patens, partial (13%)	1
Gma-m016	TC362919	3	13.94	1	20	15	34	UGUUGGACGGUUCAAUCAAA	UUUGAUUGCAGCGUCCGGCA	Translation	similar to UniRef100_Q82FG5 Cluster: Single-stranded DNA-binding protein 1; n=1; Streptomyces avermitilis|Rep: Single-stranded DNA-binding protein 1 - Streptomyces avermitilis, partial (14%)	1
Gma-m016	TC412888	3	14.599	1	20	1065	1084	UGUUGGACGGUUCAAUCAAA	UUUUAUUGAACAGUUCAACG	Translation	homologue to UniRef100_A7Q3C7 Cluster: Chromosome chr13 scaffold_48, whole genome shotgun sequence; n=1; Vitis vinifera|Rep: Chromosome chr13 scaffold_48, whole genome shotgun sequence - Vitis vinifera (Grape), partial (95%)	1
Gma-m016	TC365531	3	18.514	1	20	2078	2097	UGUUGGACGGUUCAAUCAAA	UUUGAUGUAACCGUUUAACA	Cleavage	UniRef100_Q5ECI5 Cluster: Plastid 3-keto-acyl-ACP synthase II-B; n=1; Glycine max|Rep: Plastid 3-keto-acyl-ACP synthase II-B - Glycine max (Soybean), complete	1
Gma-m016	TC348741	3	19.681	1	20	2036	2055	UGUUGGACGGUUCAAUCAAA	UUUGAUGUAACCGUUUAACA	Cleavage	UniRef100_Q5ECI4 Cluster: Plastid 3-keto-acyl-ACP synthase II-A; n=1; Glycine max|Rep: Plastid 3-keto-acyl-ACP synthase II-A - Glycine max (Soybean), complete	1
Gma-m017	TC360318	2.5	13.99	1	20	1410	1429	CCUCAAAGGCUUCCACUACU	CGUGGUGAAAGCCUUUGAGG	Cleavage	weakly similar to UniRef100_A7PJ55 Cluster: Chromosome chr12 scaffold_18, whole genome shotgun sequence; n=1; Vitis vinifera|Rep: Chromosome chr12 scaffold_18, whole genome shotgun sequence - Vitis vinifera (Grape), partial (56%)	1
Gma-m017	TC366654	3	20.349	1	21	380	400	CCUCAAAGGCUUCCACUACUG	CAGUGUUGCAAGCUUUUGAGG	Cleavage	weakly similar to UniRef100_Q93Z73 Cluster: At2g46080/T3F17.27; n=1; Arabidopsis thaliana|Rep: At2g46080/T3F17.27 - Arabidopsis thaliana (Mouse-ear cress), partial (61%)	1
Gma-m017	TC353779	3	20.349	1	21	202	222	CCUCAAAGGCUUCCACUACUG	CAGUGUUGCAAGCUUUUGAGG	Cleavage	weakly similar to UniRef100_A7PZL1 Cluster: Chromosome chr15 scaffold_40, whole genome shotgun sequence; n=1; Vitis vinifera|Rep: Chromosome chr15 scaffold_40, whole genome shotgun sequence - Vitis vinifera (Grape), partial (69%)	1
Gma-m018	TC378176	2.5	13.838	1	20	1374	1393	GGAAUGUCGUUUGGUUCGAG	CUCGAAUCAAAUGACAUUUG	Cleavage	similar to UniRef100_A7NUA7 Cluster: Chromosome chr18 scaffold_1, whole genome shotgun sequence; n=1; Vitis vinifera|Rep: Chromosome chr18 scaffold_1, whole genome shotgun sequence - Vitis vinifera (Grape), partial (58%)	1
Gma-m018	TC365877	2	8.797	1	20	106	125	GGAAUGUCGUUUGGUUCGAG	CUCGAACCAAACUAUGUUCC	Cleavage	similar to UniRef100_A7P533 Cluster: Chromosome chr4 scaffold_6, whole genome shotgun sequence; n=1; Vitis vinifera|Rep: Chromosome chr4 scaffold_6, whole genome shotgun sequence - Vitis vinifera (Grape), partial (15%)	1
Gma-m018	TC359112	3	16.931	1	21	99	119	GGAAUGUCGUUUGGUUCGAGA	UCUUGCACCAAGUGGCAUUCC	Cleavage	similar to UniRef100_A7PEU8 Cluster: Chromosome chr11 scaffold_13, whole genome shotgun sequence; n=1; Vitis vinifera|Rep: Chromosome chr11 scaffold_13, whole genome shotgun sequence - Vitis vinifera (Grape), partial (26%)	1
Gma-m018	TC416283	3	11.444	1	20	378	397	GGAAUGUCGUUUGGUUCGAG	UUCGAACUAAACAGUAUUCC	Cleavage	weakly similar to UniRef100_Q6YIA0 Cluster: Disease resistance protein-like protein MsR1; n=1; Medicago sativa|Rep: Disease resistance protein-like protein MsR1 - Medicago sativa (Alfalfa), partial (29%)	1
Gma-m019	BE801330	2	17.661	1	20	242	261	CAUGGAAGUGAAUCGGGUGA	UUACGCGAUUCAUUUCCAUG	Cleavage	weakly similar to UniRef100_Q40512 Cluster: Photosystem I light-harvesting chlorophyll a/b-binding protein; n=1; Nicotiana tabacum|Rep: Photosystem I light-harvesting chlorophyll a/b-binding protein - Nicotiana tabacum (Common tobacco), partial (50%)	1
Gma-m019	GR844407	2.5	22.559	1	21	7	27	CAUGGAAGUGAAUCGGGUGAC	GUCACCAGACUCACUUCCGUG	Cleavage	similar to UniRef100_A7QN08 Cluster: Chromosome undetermined scaffold_129, whole genome shotgun sequence; n=1; Vitis vinifera|Rep: Chromosome undetermined scaffold_129, whole genome shotgun sequence - Vitis vinifera (Grape), partial (14%)	1
Gma-m019	TC397635	3	15.421	1	21	240	260	CAUGGAAGUGAAUCGGGUGAC	GUGGUUUGAUUCACUUCCAUG	Cleavage	similar to UniRef100_A4ZKJ0 Cluster: Calcineurin B-like protein 10; n=1; Populus trichocarpa|Rep: Calcineurin B-like protein 10 - Populus trichocarpa (Western balsam poplar) (Populus balsamiferasubsp. trichocarpa), partial (16%)	1
Gma-m019	TC380504	3	11.605	1	21	1539	1559	CAUGGAAGUGAAUCGGGUGAC	GUUAUCCGAUUCAAUUCUGUG	Cleavage	similar to UniRef100_P29001 Cluster: Acid beta-fructofuranosidase precursor (Acid sucrose hydrolase) (Acid invertase) (AI) (Vacuolar invertase) [Contains: Acid beta-fructofuranosidase 30 kDa subunit; Acid beta-fructofuranosidase 38 kDa subunit]; n=1; Vigna radiata var. radiata|Rep: Acid beta-fructofuranosidase precursor (Acid sucrose hydrolase) (Acid invertase) (AI) (Vacuolar invertase) [Contains…	1
Gma-m019	BI316967	3	12.299	1	21	334	354	CAUGGAAGUGAAUCGGGUGAC	GCCAUUCGAUUCAAUUCCAUG	Cleavage		1
Gma-m019	TC360609	3	12.673	1	20	295	314	CAUGGAAGUGAAUCGGGUGA	UCAUCUGCUUUACUUCUAUG	Cleavage	similar to UniRef100_A7NYY5 Cluster: Chromosome chr6 scaffold_3, whole genome shotgun sequence; n=1; Vitis vinifera|Rep: Chromosome chr6 scaffold_3, whole genome shotgun sequence - Vitis vinifera (Grape), partial (56%)	1
Gma-m019	TC357852	3	12.439	1	20	767	786	CAUGGAAGUGAAUCGGGUGA	UCAUCUGCUUUACUUCUAUG	Cleavage	similar to UniRef100_A7NYY5 Cluster: Chromosome chr6 scaffold_3, whole genome shotgun sequence; n=1; Vitis vinifera|Rep: Chromosome chr6 scaffold_3, whole genome shotgun sequence - Vitis vinifera (Grape), partial (98%)	1
Gma-m019	TC391802	3	17.793	1	20	1043	1062	CAUGGAAGUGAAUCGGGUGA	UUACCCGGUUCUUUUCCGUG	Translation	homologue to UniRef100_P26969 Cluster: Glycine dehydrogenase [decarboxylating], mitochondrial precursor; n=1; Pisum sativum|Rep: Glycine dehydrogenase [decarboxylating], mitochondrial precursor - Pisum sativum (Garden pea), partial (49%)	1
Gma-m019	TC387507	3	18.773	1	20	1457	1476	CAUGGAAGUGAAUCGGGUGA	UCACCCUAUUCACCUUCAUG	Cleavage	similar to UniRef100_A7PNX8 Cluster: Chromosome chr8 scaffold_23, whole genome shotgun sequence; n=1; Vitis vinifera|Rep: Chromosome chr8 scaffold_23, whole genome shotgun sequence - Vitis vinifera (Grape), partial (79%)	1
Gma-m019	TC371567	3	15.812	1	20	447	467	CAUGGAAGUGA-AUCGGGUGA	UCAUCUGAUGUCACUUCCAUG	Cleavage	homologue to UniRef100_Q0PJH3 Cluster: MYB transcription factor MYB83; n=1; Glycine max|Rep: MYB transcription factor MYB83 - Glycine max (Soybean), partial (80%)	1
Gma-m019	TC362770	3	17.19	1	20	370	390	CAUGGAAGUGA-AUCGGGUGA	UCACCUGAUGUCACUUCUAUG	Cleavage	homologue to UniRef100_Q0PJK8 Cluster: MYB transcription factor MYB75; n=1; Glycine max|Rep: MYB transcription factor MYB75 - Glycine max (Soybean), partial (57%)	1
Gma-m020	TC385989	2	20.171	1	21	62	82	UUAUGGAAGAAGCUCAAUUCA	UGAAUUGAGCUUUUUGCAUAA	Cleavage		1
Gma-m020	AW597076	1.5	11.797	1	21	269	289	UUAUGGAAGAAGCUCAAUUCA	UGAAUUGAACUUCUUUCAUAA	Cleavage	homologue to UniRef100_A7P3D9 Cluster: Chromosome chr1 scaffold_5, whole genome shotgun sequence; n=1; Vitis vinifera|Rep: Chromosome chr1 scaffold_5, whole genome shotgun sequence - Vitis vinifera (Grape), partial (6%)	1
Gma-m020	TC355295	2.5	21.936	1	21	1060	1080	UUAUGGAAGAAGCUCAAUUCA	UGAAUUGAGCUUCUCUCGUAA	Cleavage	similar to UniRef100_A7QEH3 Cluster: Chromosome chr1 scaffold_84, whole genome shotgun sequence; n=1; Vitis vinifera|Rep: Chromosome chr1 scaffold_84, whole genome shotgun sequence - Vitis vinifera (Grape), partial (75%)	1
Gma-m020	BF067826	2.5	14.614	1	21	126	146	UUAUGGAAGAAGCUCAAUUCA	UGAAUUGAAUUUUUUUCAUAA	Cleavage	similar to UniRef100_Q6R0E3 Cluster: MYB transcription factor; n=1; Arabidopsis thaliana|Rep: MYB transcription factor - Arabidopsis thaliana (Mouse-ear cress), partial (8%)	1
Gma-m020	BE823382	3	22.421	1	21	114	134	UUAUGGAAGAAGCUCAAUUCA	UGAAUUGAGCUUCUCACAUAA	Cleavage		1
Gma-m020	TC408408	2.5	13.902	1	21	786	806	UUAUGGAAGAAGCUCAAUUCA	UGAAUUGAUUUUCUUUCAUAG	Cleavage	similar to UniRef100_A7Q3Z1 Cluster: Chromosome chr13 scaffold_48, whole genome shotgun sequence; n=1; Vitis vinifera|Rep: Chromosome chr13 scaffold_48, whole genome shotgun sequence - Vitis vinifera (Grape), partial (7%)	1
Gma-m020	TC396316	3	9.057	1	21	1043	1063	UUAUGGAAGAAGCUCAAUUCA	UGAUUUGAGCUUUUUUCAUAU	Cleavage	similar to UniRef100_A6YSL1 Cluster: Chloroplast ribonuclease III domain protein; n=1; Zea mays|Rep: Chloroplast ribonuclease III domain protein - Zea mays (Maize), partial (60%)	1
Gma-m020	CA937879	2.5	12.42	1	21	71	91	UUAUGGAAGAAGCUCAAUUCA	UGAAAUAAGCUUCUUUCAUAA	Cleavage	homologue to UniRef100_Q40209 Cluster: RAB5A; n=1; Lotus japonicus|Rep: RAB5A - Lotus japonicus, partial (14%)	1
Gma-m020	BM309180	3	16.353	1	21	298	318	UUAUGGAAGAAGCUCAAUUCA	UGAAUUCAGUUUCUCCCAUAA	Cleavage	similar to UniRef100_Q3E8Z3 Cluster: Cysteine synthase; n=1; Arabidopsis thaliana|Rep: Cysteine synthase - Arabidopsis thaliana (Mouse-ear cress), partial (20%)	1
Gma-m020	TC359892	2.5	11.021	1	21	282	302	UUAUGGAAGAAGCUCAAUUCA	UGAAAUAAGCUUCUUCUAUAA	Cleavage	similar to UniRef100_A7PLM9 Cluster: Chromosome chr7 scaffold_20, whole genome shotgun sequence; n=1; Vitis vinifera|Rep: Chromosome chr7 scaffold_20, whole genome shotgun sequence - Vitis vinifera (Grape), partial (49%)	1
Gma-m020	FG986576	3	19.637	1	21	520	540	UUAUGGAAGAAGCUCAAUUCA	UGAAUCGAGCUUUUUGCAUAA	Cleavage	homologue to UniRef100_A7NWC5 Cluster: Chromosome chr5 scaffold_2, whole genome shotgun sequence; n=1; Vitis vinifera|Rep: Chromosome chr5 scaffold_2, whole genome shotgun sequence - Vitis vinifera (Grape), partial (23%)	1
Gma-m020	TC366236	2.5	8.376	1	21	475	495	UUAUGGAAGAAGCUCAAUUCA	UGAAAUAAGCUUCUUUCAUAA	Cleavage	homologue to UniRef100_Q40209 Cluster: RAB5A; n=1; Lotus japonicus|Rep: RAB5A - Lotus japonicus, partial (16%)	1
Gma-m020	FK526257	3	19.514	1	20	116	135	UUAUGGAAGAAGCUCAAUUC	GAAUUGAGCUUCUUUCUUGG	Cleavage		1
Gma-m020	FK373302	3	16.004	1	21	93	113	UUAUGGAAGAAGCUCAAUUCA	UGUAUGGAGUUUCUUCCAUGA	Cleavage	similar to UniRef100_A7P9D5 Cluster: Chromosome chr3 scaffold_8 whole genome shotgun sequence; n=1; Vitis vinifera|Rep:, partial (1%)	1
Gma-m020	TC416801	2.5	12.928	1	21	140	159	UUAUGGAAGAAGCUCAAUUCA	UGAAUUGA-CUUCUUCCAUGA	Cleavage	similar to UniRef100_Q5MJV3 Cluster: Avr9/Cf-9 rapidly elicited protein 271; n=1; Nicotiana tabacum|Rep: Avr9/Cf-9 rapidly elicited protein 271 - Nicotiana tabacum (Common tobacco), partial (13%)	1
Gma-m020	BF009269	3	17.353	1	21	143	163	UUAUGGAAGAAGCUCAAUUCA	UGAAUUGUGCUCCUUCUAUGA	Translation	homologue to UniRef100_A5A5A1 Cluster: Ribosomal protein L25; n=1; Nicotiana benthamiana|Rep: Ribosomal protein L25 - Nicotiana benthamiana, partial (10%)	1
Gma-m020	TC417267	2.5	11.791	1	21	132	151	UUAUGGAAGAAGCUCAAUUCA	UGAAUUGA-CUUCUUCCAUGA	Cleavage	homologue to UniRef100_A2Q2S3 Cluster: Glycosyl transferase, family 48; n=1; Medicago truncatula|Rep: Glycosyl transferase, family 48 - Medicago truncatula (Barrel medic), partial (6%)	1
Gma-m021	TC382511	1.5	13.033	1	21	667	687	UUAUCAGUAGCAUCAUCAUCA	UGAUGAUGAUGAUAUUGAUAA	Translation	weakly similar to UniRef100_A7P9T2 Cluster: Chromosome chr14 scaffold_9, whole genome shotgun sequence; n=1; Vitis vinifera|Rep: Chromosome chr14 scaffold_9, whole genome shotgun sequence - Vitis vinifera (Grape), partial (43%)	1
Gma-m021	TC349694	1.5	10.039	1	21	465	485	UUAUCAGUAGCAUCAUCAUCA	UGAUGAUGAUGAUAUUGAUAA	Translation	weakly similar to UniRef100_A7P9T2 Cluster: Chromosome chr14 scaffold_9, whole genome shotgun sequence; n=1; Vitis vinifera|Rep: Chromosome chr14 scaffold_9, whole genome shotgun sequence - Vitis vinifera (Grape), partial (43%)	1
Gma-m021	TC358779	2.5	18.052	1	21	71	91	UUAUCAGUAGCAUCAUCAUCA	UGAUGAUGAUGUUGCUGAUGU	Cleavage	similar to UniRef100_A7PMG6 Cluster: Chromosome chr14 scaffold_21, whole genome shotgun sequence; n=1; Vitis vinifera|Rep: Chromosome chr14 scaffold_21, whole genome shotgun sequence - Vitis vinifera (Grape), partial (83%)	1
Gma-m021	TC372511	2.5	18.187	1	21	118	138	UUAUCAGUAGCAUCAUCAUCA	UGAUGAUGAUGUUGCUGAUGU	Cleavage	similar to UniRef100_A7PMG6 Cluster: Chromosome chr14 scaffold_21, whole genome shotgun sequence; n=1; Vitis vinifera|Rep: Chromosome chr14 scaffold_21, whole genome shotgun sequence - Vitis vinifera (Grape), partial (83%)	1
Gma-m021	TC372233	2.5	19.416	1	21	186	206	UUAUCAGUAGCAUCAUCAUCA	UGAUGAUGAUGUUAGUGAUGA	Cleavage	similar to UniRef100_A7PMC5 Cluster: Chromosome chr14 scaffold_21, whole genome shotgun sequence; n=1; Vitis vinifera|Rep: Chromosome chr14 scaffold_21, whole genome shotgun sequence - Vitis vinifera (Grape), partial (74%)	1
Gma-m021	TC366209	2.5	21.919	1	21	246	266	UUAUCAGUAGCAUCAUCAUCA	UGAUGAUGAUGUUAGUGAUGA	Cleavage	similar to UniRef100_A7PMC5 Cluster: Chromosome chr14 scaffold_21, whole genome shotgun sequence; n=1; Vitis vinifera|Rep: Chromosome chr14 scaffold_21, whole genome shotgun sequence - Vitis vinifera (Grape), partial (90%)	1
Gma-m021	TC411733	2.5	21.919	1	21	239	259	UUAUCAGUAGCAUCAUCAUCA	UGAUGAUGAUGUUAGUGAUGA	Cleavage	similar to UniRef100_A7PMC5 Cluster: Chromosome chr14 scaffold_21, whole genome shotgun sequence; n=1; Vitis vinifera|Rep: Chromosome chr14 scaffold_21, whole genome shotgun sequence - Vitis vinifera (Grape), partial (90%)	1
Gma-m021	TC414406	2.5	23.253	1	21	294	314	UUAUCAGUAGCAUCAUCAUCA	UGAUGAUGAUGUUAGUGAUGA	Cleavage	similar to UniRef100_A7PMC5 Cluster: Chromosome chr14 scaffold_21, whole genome shotgun sequence; n=1; Vitis vinifera|Rep: Chromosome chr14 scaffold_21, whole genome shotgun sequence - Vitis vinifera (Grape), partial (90%)	1
Gma-m021	TC363212	2.5	21.919	1	21	272	292	UUAUCAGUAGCAUCAUCAUCA	UGAUGAUGAUGUUAGUGAUGA	Cleavage	similar to UniRef100_A7PMC5 Cluster: Chromosome chr14 scaffold_21, whole genome shotgun sequence; n=1; Vitis vinifera|Rep: Chromosome chr14 scaffold_21, whole genome shotgun sequence - Vitis vinifera (Grape), partial (90%)	1
Gma-m021	TC405547	2.5	18.178	1	21	231	251	UUAUCAGUAGCAUCAUCAUCA	UGAUGAUGAUGUUAGUGAUGA	Cleavage	similar to UniRef100_A7PMC5 Cluster: Chromosome chr14 scaffold_21, whole genome shotgun sequence; n=1; Vitis vinifera|Rep: Chromosome chr14 scaffold_21, whole genome shotgun sequence - Vitis vinifera (Grape), partial (95%)	1
Gma-m021	TC372413	2.5	17.285	1	21	338	358	UUAUCAGUAGCAUCAUCAUCA	UGAUGAUGAUGCUAUGGAUGA	Cleavage	similar to UniRef100_A7QM28 Cluster: Chromosome undetermined scaffold_123, whole genome shotgun sequence; n=1; Vitis vinifera|Rep: Chromosome undetermined scaffold_123, whole genome shotgun sequence - Vitis vinifera (Grape), partial (26%)	1
Gma-m021	TC374940	2.5	22.895	1	21	479	499	UUAUCAGUAGCAUCAUCAUCA	UGAUGAUGGUGUUGUUGAUAG	Cleavage	similar to UniRef100_A7PHN8 Cluster: Chromosome chr17 scaffold_16, whole genome shotgun sequence; n=1; Vitis vinifera|Rep: Chromosome chr17 scaffold_16, whole genome shotgun sequence - Vitis vinifera (Grape), partial (23%)	1
Gma-m021	FK580270	2	8.38	1	21	98	118	UUAUCAGUAGCAUCAUCAUCA	UGAUAAUGAGGCUACUGAUAA	Cleavage	homologue to UniRef100_A3W437 Cluster: Possible Histidine triad (HIT) protein; n=1; Roseovarius sp. 217|Rep: Possible Histidine triad (HIT) protein - Roseovarius sp. 217, partial (10%)	1
Gma-m021	GD756368	2.5	8.438	1	21	192	212	UUAUCAGUAGCAUCAUCAUCA	UGAUGAUGAUGAUGUUGAUGA	Translation	UniRef100_A7QY43 Cluster: Chromosome undetermined scaffold_237, whole genome shotgun sequence; n=1; Vitis vinifera|Rep: Chromosome undetermined scaffold_237, whole genome shotgun sequence - Vitis vinifera (Grape), partial (5%)	1
Gma-m021	TC370418	2	8.279	1	21	150	170	UUAUCAGUAGCAUCAUCAUCA	UGAUAAUGAGGCUACUGAUAA	Cleavage		1
Gma-m021	TC383404	2.5	19.156	1	21	360	380	UUAUCAGUAGCAUCAUCAUCA	UGAUGAUGAUGAUGUUGAUGA	Translation		1
Gma-m021	TC366168	2.5	21.476	1	21	262	282	UUAUCAGUAGCAUCAUCAUCA	UGUUGAUGAUGUUACUGGUGA	Cleavage	similar to UniRef100_A7PHE4 Cluster: Chromosome chr17 scaffold_16, whole genome shotgun sequence; n=1; Vitis vinifera|Rep: Chromosome chr17 scaffold_16, whole genome shotgun sequence - Vitis vinifera (Grape), partial (62%)	1
Gma-m021	BI969351	2	17.122	1	21	381	401	UUAUCAGUAGCAUCAUCAUCA	UGAGGAUGAUGGUACUGAUAA	Translation	similar to UniRef100_A7PEK8 Cluster: Chromosome chr11 scaffold_13, whole genome shotgun sequence; n=1; Vitis vinifera|Rep: Chromosome chr11 scaffold_13, whole genome shotgun sequence - Vitis vinifera (Grape), partial (62%)	1
Gma-m021	TC372664	2.5	24.1	1	21	485	505	UUAUCAGUAGCAUCAUCAUCA	UGUUGAUGAUGUUACUGGUGA	Cleavage	homologue to UniRef100_A7PHE4 Cluster: Chromosome chr17 scaffold_16, whole genome shotgun sequence; n=1; Vitis vinifera|Rep: Chromosome chr17 scaffold_16, whole genome shotgun sequence - Vitis vinifera (Grape), partial (85%)	1
Gma-m021	TC356154	2.5	24.101	1	21	512	532	UUAUCAGUAGCAUCAUCAUCA	UGUUGAUGAUGUUACUGGUGA	Cleavage	homologue to UniRef100_A7PHE4 Cluster: Chromosome chr17 scaffold_16, whole genome shotgun sequence; n=1; Vitis vinifera|Rep: Chromosome chr17 scaffold_16, whole genome shotgun sequence - Vitis vinifera (Grape), partial (84%)	1
Gma-m021	TC365682	2.5	13.889	1	21	612	632	UUAUCAGUAGCAUCAUCAUCA	UGAUGAUGGUGAUAUUGAUGA	Translation	similar to UniRef100_A7NUZ9 Cluster: Chromosome chr18 scaffold_1, whole genome shotgun sequence; n=1; Vitis vinifera|Rep: Chromosome chr18 scaffold_1, whole genome shotgun sequence - Vitis vinifera (Grape), partial (35%)	1
Gma-m022	TC378864	0.5	13.908	1	21	80	100	UCAUUGAGUGUAGCAUUGAUG	UAUCAAUGCUGCACUCAAUGA	Cleavage	similar to UniRef100_P93368 Cluster: Diphenol oxidase; n=1; Nicotiana tabacum|Rep: Diphenol oxidase - Nicotiana tabacum (Common tobacco), partial (68%)	1
Gma-m022	TC354218	0.5	15.392	1	21	722	742	UCAUUGAGUGUAGCAUUGAUG	UAUCAAUGCUGCACUCAAUGA	Cleavage	weakly similar to UniRef100_Q9SR40 Cluster: Laccase-7 precursor; n=1; Arabidopsis thaliana|Rep: Laccase-7 precursor - Arabidopsis thaliana (Mouse-ear cress), partial (79%)	1
Gma-m022	TC414829	0.5	18.782	1	20	77	96	UCAUUGAGUGUAGCAUUGAU	AUCAAUGCUGCACUCAAUGA	Cleavage	similar to UniRef100_Q9FJD5 Cluster: Laccase-17 precursor; n=1; Arabidopsis thaliana|Rep: Laccase-17 precursor - Arabidopsis thaliana (Mouse-ear cress), partial (17%)	1
Gma-m022	TC348738	2	9.689	1	21	702	722	UCAUUGAGUGUAGCAUUGAUG	CAUCAAUGCUGCACUCAAUCA	Cleavage	UniRef100_Q8L4Y3 Cluster: Diphenol oxidase laccase; n=1; Glycine max|Rep: Diphenol oxidase laccase - Glycine max (Soybean), complete	1
Gma-m022	TC365812	2.5	17.448	1	21	531	551	UCAUUGAGUGUAGCAUUGAUG	CAUCAAUGAUACGCUUGAUGA	Cleavage	UniRef100_Q1WCP0 Cluster: Cytochrome P450 monooxygenase CYP97C10; n=1; Glycine max|Rep: Cytochrome P450 monooxygenase CYP97C10 - Glycine max (Soybean), complete	1
Gma-m022	BE474231	2	11.731	1	20	90	109	UCAUUGAGUGUAGCAUUGAU	AUCAACGCUGCACUUAAUGA	Cleavage	homologue to UniRef100_A7PIP9 Cluster: Chromosome chr13 scaffold_17, whole genome shotgun sequence; n=1; Vitis vinifera|Rep: Chromosome chr13 scaffold_17, whole genome shotgun sequence - Vitis vinifera (Grape), partial (19%)	1
Gma-m022	TC371812	2.5	10.553	1	21	654	674	UCAUUGAGUGUAGCAUUGAUG	UAUCAACGCUGCACUCAAUGC	Cleavage	weakly similar to UniRef100_A7PNX8 Cluster: Chromosome chr8 scaffold_23, whole genome shotgun sequence; n=1; Vitis vinifera|Rep: Chromosome chr8 scaffold_23, whole genome shotgun sequence - Vitis vinifera (Grape), partial (40%)	1
Gma-m022	FK018104	3	11.384	1	21	208	228	UCAUUGAGUGUAGCAUUGAUG	CAUCAAUGCUGCCCUGAAUGA	Translation	similar to UniRef100_A7PVW2 Cluster: Chromosome chr8 scaffold_34, whole genome shotgun sequence; n=1; Vitis vinifera|Rep: Chromosome chr8 scaffold_34, whole genome shotgun sequence - Vitis vinifera (Grape), partial (40%)	1
Gma-m022	TC388086	3	18.231	1	21	729	749	UCAUUGAGUGUAGCAUUGAUG	UGUUAAUGCUACAUGCAAUGA	Cleavage	similar to UniRef100_A7P5B7 Cluster: Chromosome chr4 scaffold_6, whole genome shotgun sequence; n=1; Vitis vinifera|Rep: Chromosome chr4 scaffold_6, whole genome shotgun sequence - Vitis vinifera (Grape), partial (50%)	1
Gma-m022	TC351582	3	22.979	1	20	1579	1598	UCAUUGAGUGUAGCAUUGAU	AUUGGUGCUGCAUUUAAUGA	Cleavage	similar to UniRef100_A7PJP2 Cluster: Chromosome chr12 scaffold_18, whole genome shotgun sequence; n=1; Vitis vinifera|Rep: Chromosome chr12 scaffold_18, whole genome shotgun sequence - Vitis vinifera (Grape), partial (81%)	1
Gma-m022	TC369404	3	18.037	1	21	70	90	UCAUUGAGUGUAGCAUUGAUG	CAUCAAAGCAACACUUGAUGA	Cleavage	similar to UniRef100_A7PJU6 Cluster: Chromosome chr12 scaffold_18, whole genome shotgun sequence; n=1; Vitis vinifera|Rep: Chromosome chr12 scaffold_18, whole genome shotgun sequence - Vitis vinifera (Grape), partial (14%)	1
Gma-m022	TC399860	3	18.933	1	21	246	266	UCAUUGAGUGUAGCAUUGAUG	UGUUGAUGCUGCAAUCAAUGA	Cleavage	similar to UniRef100_Q9ZR69 Cluster: Acetyl-CoA synthetase; n=1; Solanum tuberosum|Rep: Acetyl-CoA synthetase - Solanum tuberosum (Potato), partial (30%)	1
Gma-m022	TC365726	3	21.583	1	21	722	742	UCAUUGAGUGUAGCAUUGAUG	CAUCAAAGCAACACUUGAUGA	Cleavage	similar to UniRef100_A7PJU6 Cluster: Chromosome chr12 scaffold_18, whole genome shotgun sequence; n=1; Vitis vinifera|Rep: Chromosome chr12 scaffold_18, whole genome shotgun sequence - Vitis vinifera (Grape), partial (64%)	1
Gma-m022	GD691850	2.5	18.469	1	20	52	71	UCAUUGAGUGUAGCAUUGAU	AUCAAUCAUACAUUCAAUGA	Cleavage	homologue to UniRef100_Q0MW94 Cluster: 1-deoxy-D-xylulose-5-phosphate reductoisomerase; n=1; Nicotiana tabacum|Rep: 1-deoxy-D-xylulose-5-phosphate reductoisomerase - Nicotiana tabacum (Common tobacco), partial (14%)	1
Gma-m022	FK301408	2.5	16.28	1	20	138	157	UCAUUGAGUGUAGCAUUGAU	AUCAAUCAUACAUUCAAUGA	Cleavage	homologue to UniRef100_A4L795 Cluster: 1-deoxy-D-xylulose 5-phosphate reductoisomerase; n=1; Croton stellatopilosus|Rep: 1-deoxy-D-xylulose 5-phosphate reductoisomerase - Croton stellatopilosus, partial (11%)	1
Gma-m022	TC355372	3	17.698	1	20	427	446	UCAUUGAGUGUAGCAUUGAU	GUUAAUGCUCUAUUCAAUGA	Translation	similar to UniRef100_A7QHY8 Cluster: Chromosome chr17 scaffold_101, whole genome shotgun sequence; n=1; Vitis vinifera|Rep: Chromosome chr17 scaffold_101, whole genome shotgun sequence - Vitis vinifera (Grape), partial (45%)	1
Gma-m022	TC361643	3	20.174	1	20	166	185	UCAUUGAGUGUAGCAUUGAU	GUCGAUGUUGCAAUCAAUGA	Cleavage	similar to UniRef100_A7QPP8 Cluster: Chromosome chr10 scaffold_138, whole genome shotgun sequence; n=1; Vitis vinifera|Rep: Chromosome chr10 scaffold_138, whole genome shotgun sequence - Vitis vinifera (Grape), partial (19%)	1
Gma-m023	TC368587	3	19.389	1	20	139	158	AGCUCUGUUGGCUACACUUU	AGAGUGUGGCUGAUAGAGUU	Cleavage	similar to UniRef100_A7QZP1 Cluster: Chromosome chr10 scaffold_282, whole genome shotgun sequence; n=1; Vitis vinifera|Rep: Chromosome chr10 scaffold_282, whole genome shotgun sequence - Vitis vinifera (Grape), partial (14%)	1
Gma-m023	TC403879	3	14.779	1	20	67	86	AGCUCUGUUGGCUACACUUU	UGAGUGCAGCCAGCAGAGCU	Cleavage	similar to UniRef100_Q04129 Cluster: Wound induced protein; n=1; Solanum lycopersicum|Rep: Wound induced protein - Solanum lycopersicum (Tomato) (Lycopersicon esculentum), partial (84%)	1
Gma-m023	TC403804	3	14.964	1	20	68	87	AGCUCUGUUGGCUACACUUU	UGAGUGCAGCCAGCAGAGCU	Cleavage	similar to UniRef100_Q04129 Cluster: Wound induced protein; n=1; Solanum lycopersicum|Rep: Wound induced protein - Solanum lycopersicum (Tomato) (Lycopersicon esculentum), partial (63%)	1
Gma-m023	BF325325	2.5	21.077	1	20	234	253	AGCUCUGUUGGCUACACUUU	AAAGUGUUGCUAUCAGAGCU	Cleavage	similar to UniRef100_A7P789 Cluster: Chromosome chr9 scaffold_7, whole genome shotgun sequence; n=1; Vitis vinifera|Rep: Chromosome chr9 scaffold_7, whole genome shotgun sequence - Vitis vinifera (Grape), partial (8%)	1
Gma-m023	FG997472	2.5	23.698	1	20	261	280	AGCUCUGUUGGCUACACUUU	AAAGUGUUGCUAUCAGAGCU	Cleavage	similar to UniRef100_A7P789 Cluster: Chromosome chr9 scaffold_7, whole genome shotgun sequence; n=1; Vitis vinifera|Rep: Chromosome chr9 scaffold_7, whole genome shotgun sequence - Vitis vinifera (Grape), partial (26%)	1
Gma-m023	TC349198	2.5	13.708	1	20	23	42	AGCUCUGUUGGCUACACUUU	AAAGUGAAGGCAAUAGAGCU	Translation	similar to UniRef100_A7PMB1 Cluster: Chromosome chr14 scaffold_21, whole genome shotgun sequence; n=1; Vitis vinifera|Rep: Chromosome chr14 scaffold_21, whole genome shotgun sequence - Vitis vinifera (Grape), partial (40%)	1
Gma-m023	TC363447	2.5	22.11	1	20	639	658	AGCUCUGUUGGCUACACUUU	AAAGUGUUGCUAUCAGAGCU	Cleavage	similar to UniRef100_A7P789 Cluster: Chromosome chr9 scaffold_7, whole genome shotgun sequence; n=1; Vitis vinifera|Rep: Chromosome chr9 scaffold_7, whole genome shotgun sequence - Vitis vinifera (Grape), partial (37%)	1
Gma-m023	TC374389	2.5	19.81	1	20	906	925	AGCUCUGUUGGCUACACUUU	AAAGUGAAGGCAAUAGAGCU	Translation	similar to UniRef100_A7PMB1 Cluster: Chromosome chr14 scaffold_21, whole genome shotgun sequence; n=1; Vitis vinifera|Rep: Chromosome chr14 scaffold_21, whole genome shotgun sequence - Vitis vinifera (Grape), partial (85%)	1
Gma-m023	BU082875	3	22.418	1	20	64	83	AGCUCUGUUGGCUACACUUU	AAAGGGUUGCUAACAGAGUU	Cleavage	similar to UniRef100_Q9VLL0-2 Cluster: Isoform 2 of Q9VLL0 ; n=1; Drosophila melanogaster|Rep: Isoform 2 of Q9VLL0 - Drosophila, partial (1%)	1
Gma-m023	TC408748	3	19.808	1	20	371	390	AGCUCUGUUGGCUACACUUU	AGAGUGUUGCUAUCAGAGCU	Cleavage	similar to UniRef100_A7P789 Cluster: Chromosome chr9 scaffold_7, whole genome shotgun sequence; n=1; Vitis vinifera|Rep: Chromosome chr9 scaffold_7, whole genome shotgun sequence - Vitis vinifera (Grape), partial (5%)	1
Gma-m023	TC357917	3	20.902	1	20	416	435	AGCUCUGUUGGCUACACUUU	AGAGUGGAACCAGCAGAGCU	Cleavage	similar to UniRef100_A7PIE1 Cluster: Chromosome chr13 scaffold_17, whole genome shotgun sequence; n=1; Vitis vinifera|Rep: Chromosome chr13 scaffold_17, whole genome shotgun sequence - Vitis vinifera (Grape), partial (22%)	1
Gma-m023	TC355695	3	19.808	1	20	301	320	AGCUCUGUUGGCUACACUUU	AGAGUGUUGCUAUCAGAGCU	Cleavage	similar to UniRef100_Q94A48 Cluster: AT3g16170/MSL1_21; n=1; Arabidopsis thaliana|Rep: AT3g16170/MSL1_21 - Arabidopsis thaliana (Mouse-ear cress), partial (65%)	1
Gma-m023	TC349879	3	14.994	1	20	169	188	AGCUCUGUUGGCUACACUUU	AAAGUGUACCCUAUAGGGCU	Translation	similar to UniRef100_UPI000034F581 Cluster: methyladenine glycosylase family protein; n=1; Arabidopsis thaliana|Rep: methyladenine glycosylase family protein - Arabidopsis thaliana, partial (79%)	1
Gma-m024	TC393941	1	10.166	1	20	1129	1148	UGACAGAAGAGAGUGAGCAC	GUGCUCUCUCUCUUCUGUCA	Cleavage	similar to UniRef100_A7QP31 Cluster: Chromosome chr1 scaffold_136, whole genome shotgun sequence; n=1; Vitis vinifera|Rep: Chromosome chr1 scaffold_136, whole genome shotgun sequence - Vitis vinifera (Grape), partial (33%)	1
Gma-m024	TC353286	1	14.007	1	20	50	69	UGACAGAAGAGAGUGAGCAC	GUGCUCUCUCUCUUCUGUCA	Cleavage		1
Gma-m024	TC407577	1	19.184	1	20	498	517	UGACAGAAGAGAGUGAGCAC	GUGCUCUCUCUCUUCUGUCA	Cleavage	similar to UniRef100_A2Q4T4 Cluster: SBP; n=1; Medicago truncatula|Rep: SBP - Medicago truncatula (Barrel medic), partial (49%)	1
Gma-m024	TC378777	1	12.993	1	20	414	433	UGACAGAAGAGAGUGAGCAC	GUGCUCUCUCUCUUCUGUCA	Cleavage		1
Gma-m024	TC393578	1	20.472	1	20	112	131	UGACAGAAGAGAGUGAGCAC	GUGCUCUCUCUCUUCUGUCA	Cleavage	similar to UniRef100_Q94JW8 Cluster: Squamosa promoter-binding-like protein 6; n=1; Arabidopsis thaliana|Rep: Squamosa promoter-binding-like protein 6 - Arabidopsis thaliana (Mouse-ear cress), partial (4%)	1
Gma-m024	TC373253	1	13.83	1	20	118	137	UGACAGAAGAGAGUGAGCAC	GUGCUCUCUCUCUUCUGUCA	Cleavage	similar to UniRef100_Q8LFW6 Cluster: Squamosa promoter-binding-like protein 13; n=1; Arabidopsis thaliana|Rep: Squamosa promoter-binding-like protein 13 - Arabidopsis thaliana (Mouse-ear cress), partial (5%)	1
Gma-m024	TC353528	1	12.574	1	20	238	257	UGACAGAAGAGAGUGAGCAC	GUGCUCUCUCUCUUCUGUCA	Cleavage	similar to UniRef100_Q7TRQ1 Cluster: Olfactory receptor Olfr645; n=2; Mus musculus|Rep: Olfactory receptor Olfr645 - Mus musculus (Mouse), partial (6%)	1
Gma-m024	TC414152	1	10.171	1	20	170	189	UGACAGAAGAGAGUGAGCAC	GUGCUCUCUCUCUUCUGUCA	Cleavage		1
Gma-m024	TC407338	1	21.757	1	20	77	96	UGACAGAAGAGAGUGAGCAC	GUGCUCUCUCUCUUCUGUCA	Cleavage	similar to UniRef100_A7PKG5 Cluster: Chromosome chr15 scaffold_19, whole genome shotgun sequence; n=1; Vitis vinifera|Rep: Chromosome chr15 scaffold_19, whole genome shotgun sequence - Vitis vinifera (Grape), partial (19%)	1
Gma-m024	BE329522	1	17.968	1	20	396	415	UGACAGAAGAGAGUGAGCAC	GUGCUCUCUCUCUUCUGUCA	Cleavage	similar to UniRef100_Q5M5R5 Cluster: Biotoin carboxyl carrier protein; n=1; Streptococcus thermophilus LMG 18311|Rep: Biotoin carboxyl carrier protein - Streptococcus thermophilus (strain ATCC BAA-250 / LMG 18311), partial (8%)	1
Gma-m024	TC371785	1	15.176	1	20	181	200	UGACAGAAGAGAGUGAGCAC	GUGCUCUCUCUCUUCUGUCA	Cleavage	similar to UniRef100_Q892S5 Cluster: Conserved protein with cbs domain; n=1; Clostridium tetani|Rep: Conserved protein with cbs domain - Clostridium tetani, partial (7%)	1
Gma-m024	TC419101	1	16.75	1	20	46	65	UGACAGAAGAGAGUGAGCAC	GUGCUCUCUCUCUUCUGUCA	Cleavage	similar to UniRef100_A7P0C9 Cluster: Chromosome chr6 scaffold_3, whole genome shotgun sequence; n=1; Vitis vinifera|Rep: Chromosome chr6 scaffold_3, whole genome shotgun sequence - Vitis vinifera (Grape), partial (13%)	1
Gma-m024	FK569365	1	12.259	1	20	46	65	UGACAGAAGAGAGUGAGCAC	GUGCUCUCUCUCUUCUGUCA	Cleavage		1
Gma-m024	TC386226	2	10.268	1	20	898	917	UGACAGAAGAGAGUGAGCAC	AUGCUCCCUCUCUUCUGUCA	Cleavage	similar to UniRef100_Q5U8L4 Cluster: SBP transcription factor; n=1; Gossypium hirsutum|Rep: SBP transcription factor - Gossypium hirsutum (Upland cotton) (Gossypium mexicanum), partial (50%)	1
Gma-m024	AW307452	2	24.368	1	20	144	163	UGACAGAAGAGAGUGAGCAC	UUGCUCUCUCUCUUCUGUCA	Cleavage	similar to UniRef100_Q52UU1 Cluster: Squamosa promoter binding-like protein; n=1; Betula platyphylla|Rep: Squamosa promoter binding-like protein - Betula platyphylla, partial (22%)	1
Gma-m024	TC406460	2	14.972	1	20	150	169	UGACAGAAGAGAGUGAGCAC	GUGCUCUCUAUCUUCUGUCA	Translation		1
Gma-m024	TC414827	2	13.875	1	20	164	183	UGACAGAAGAGAGUGAGCAC	GUGCUCUCUAUCUUCUGUCA	Translation		1
Gma-m024	TC393424	3	22.369	1	20	404	423	UGACAGAAGAGAGUGAGCAC	AAGCUCUCUCUCUUCUGUCA	Cleavage	similar to UniRef100_Q5U8L4 Cluster: SBP transcription factor; n=1; Gossypium hirsutum|Rep: SBP transcription factor - Gossypium hirsutum (Upland cotton) (Gossypium mexicanum), partial (50%)	1
Gma-m024	TC398968	3	22.203	1	20	243	262	UGACAGAAGAGAGUGAGCAC	UAGCUCUCUCUCUUCUGUCA	Cleavage	homologue to UniRef100_Q9SMX9 Cluster: Squamosa promoter-binding-like protein 1; n=1; Arabidopsis thaliana|Rep: Squamosa promoter-binding-like protein 1 - Arabidopsis thaliana (Mouse-ear cress), partial (3%)	1
Gma-m024	BI699894	3	10.246	1	21	119	139	UGACAGAAGAGAGUGAGCACU	AGUGAUCCUUUUCUUCUGUCA	Cleavage		1
Gma-m024	BW678799	3	13.477	1	20	395	414	UGACAGAAGAGAGUGAGCAC	AUCUUCACUUUCUUCUGUCA	Cleavage	similar to UniRef100_A7QJF3 Cluster: Chromosome chr8 scaffold_106, whole genome shotgun sequence; n=1; Vitis vinifera|Rep: Chromosome chr8 scaffold_106, whole genome shotgun sequence - Vitis vinifera (Grape), partial (18%)	1
Gma-m025	GR835006	2	14.456	1	20	433	452	UAAUCUGCAUCCUGAGGUUU	UUACCUCAGGAUGCAGAUUA	Cleavage	weakly similar to UniRef100_A7P9T3 Cluster: Chromosome chr14 scaffold_9, whole genome shotgun sequence; n=1; Vitis vinifera|Rep: Chromosome chr14 scaffold_9, whole genome shotgun sequence - Vitis vinifera (Grape), partial (14%)	1
Gma-m025	BI423963	2.5	19.14	1	21	163	183	UAAUCUGCAUCCUGAGGUUUA	UAAAUCUGGGGAUGCAGAUUG	Cleavage	similar to UniRef100_Q2QDD6 Cluster: Nodulin-like protein; n=1; Gossypium hirsutum|Rep: Nodulin-like protein - Gossypium hirsutum (Upland cotton) (Gossypium mexicanum), partial (22%)	1
Gma-m025	TC370062	2.5	19.14	1	21	221	241	UAAUCUGCAUCCUGAGGUUUA	UAAAUCUGGGGAUGCAGAUUG	Cleavage	weakly similar to UniRef100_A7PMD8 Cluster: Chromosome chr14 scaffold_21, whole genome shotgun sequence; n=1; Vitis vinifera|Rep: Chromosome chr14 scaffold_21, whole genome shotgun sequence - Vitis vinifera (Grape), partial (30%)	1
Gma-m025	TC373843	3	16.604	1	20	1142	1161	UAAUCUGCAUCCUGAGGUUU	GAAUCUCAGGAAGCAGAUUU	Translation	similar to UniRef100_A7QWW1 Cluster: Chromosome chr13 scaffold_210, whole genome shotgun sequence; n=1; Vitis vinifera|Rep: Chromosome chr13 scaffold_210, whole genome shotgun sequence - Vitis vinifera (Grape), partial (29%)	1
Gma-m025	GE096516	3	15.492	1	20	32	51	UAAUCUGCAUCCUGAGGUUU	AAAUCAGAGGAUGCAGGUUA	Cleavage		1
Gma-m025	BF425667	3	16.788	1	20	115	134	UAAUCUGCAUCCUGAGGUUU	AAACAUCAGGAAGUAGGUUA	Translation	similar to UniRef100_A7Q0G7 Cluster: Ribosomal protein L19; n=1; Vitis vinifera|Rep: Ribosomal protein L19 - Vitis vinifera (Grape), partial (53%)	1
Gma-m026	TC388709	1	11.89	1	20	72	91	UGAGCCAAGGAUGACUUGCC	GGCAACUCAUCCUUGGCUCA	Cleavage		1
Gma-m026	TC358727	1	19.554	1	20	440	459	UGAGCCAAGGAUGACUUGCC	GGGAAGUCAUCCUUGGCUCA	Cleavage	homologue to UniRef100_A5PGU2 Cluster: YA3; n=1; Antirrhinum majus|Rep: YA3 - Antirrhinum majus (Garden snapdragon), partial (7%)	1
Gma-m026	TC365692	1	10.742	1	20	691	710	UGAGCCAAGGAUGACUUGCC	GGCAACUCAUCCUUGGCUCA	Cleavage	similar to UniRef100_A4ZVU9 Cluster: CCAAT-binding transcription factor; n=1; Medicago truncatula|Rep: CCAAT-binding transcription factor - Medicago truncatula (Barrel medic), partial (36%)	1
Gma-m026	TC364843	1.5	19.104	1	20	699	718	UGAGCCAAGGAUGACUUGCC	GGCAAGUUAUCUUUGGCUUA	Cleavage	similar to UniRef100_A7P8C2 Cluster: Chromosome chr3 scaffold_8, whole genome shotgun sequence; n=1; Vitis vinifera|Rep: Chromosome chr3 scaffold_8, whole genome shotgun sequence - Vitis vinifera (Grape), partial (91%)	1
Gma-m026	TC353076	1	19.554	1	20	1410	1429	UGAGCCAAGGAUGACUUGCC	GGGAAGUCAUCCUUGGCUCA	Cleavage	similar to UniRef100_Q93ZH2 Cluster: Nuclear transcription factor Y subunit A-3; n=1; Arabidopsis thaliana|Rep: Nuclear transcription factor Y subunit A-3 - Arabidopsis thaliana (Mouse-ear cress), partial (24%)	1
Gma-m026	TC379261	1.5	14.129	1	21	905	925	UGAGCCAAGGAUGACUUGCCG	UGGCAAAUCAUCCUUGGCUUA	Cleavage	similar to UniRef100_Q0DX39 Cluster: Os02g0776400 protein; n=2; Oryza sativa Japonica Group|Rep: Os02g0776400 protein - Oryza sativa subsp. japonica (Rice), partial (5%)	1
Gma-m026	TC401273	1.5	15.094	1	20	432	451	UGAGCCAAGGAUGACUUGCC	GGCAAAUCAUCCUUGGCUUA	Cleavage	weakly similar to UniRef100_Q6Q1B9 Cluster: CCAAT-box transcription factor complex WHAP12; n=1; Triticum aestivum|Rep: CCAAT-box transcription factor complex WHAP12 - Triticum aestivum (Wheat), partial (15%)	1
Gma-m026	TC355136	1.5	17.382	1	20	934	953	UGAGCCAAGGAUGACUUGCC	GGCAAAUCAUCCUUGGCUUA	Cleavage		1
Gma-m026	TC383014	1.5	15.232	1	20	1355	1374	UGAGCCAAGGAUGACUUGCC	GGCAACUCAUCCUUGGCUCG	Cleavage	similar to UniRef100_A4ZVU9 Cluster: CCAAT-binding transcription factor; n=1; Medicago truncatula|Rep: CCAAT-binding transcription factor - Medicago truncatula (Barrel medic), partial (71%)	1
Gma-m027	TC388709	1	11.89	1	20	72	91	UGAGCCAAGGAUGACUUGCC	GGCAACUCAUCCUUGGCUCA	Cleavage		1
Gma-m027	TC358727	1	19.554	1	20	440	459	UGAGCCAAGGAUGACUUGCC	GGGAAGUCAUCCUUGGCUCA	Cleavage	homologue to UniRef100_A5PGU2 Cluster: YA3; n=1; Antirrhinum majus|Rep: YA3 - Antirrhinum majus (Garden snapdragon), partial (7%)	1
Gma-m027	TC365692	1	10.742	1	20	691	710	UGAGCCAAGGAUGACUUGCC	GGCAACUCAUCCUUGGCUCA	Cleavage	similar to UniRef100_A4ZVU9 Cluster: CCAAT-binding transcription factor; n=1; Medicago truncatula|Rep: CCAAT-binding transcription factor - Medicago truncatula (Barrel medic), partial (36%)	1
Gma-m027	TC364843	1.5	19.104	1	20	699	718	UGAGCCAAGGAUGACUUGCC	GGCAAGUUAUCUUUGGCUUA	Cleavage	similar to UniRef100_A7P8C2 Cluster: Chromosome chr3 scaffold_8, whole genome shotgun sequence; n=1; Vitis vinifera|Rep: Chromosome chr3 scaffold_8, whole genome shotgun sequence - Vitis vinifera (Grape), partial (91%)	1
Gma-m027	TC353076	1	19.554	1	20	1410	1429	UGAGCCAAGGAUGACUUGCC	GGGAAGUCAUCCUUGGCUCA	Cleavage	similar to UniRef100_Q93ZH2 Cluster: Nuclear transcription factor Y subunit A-3; n=1; Arabidopsis thaliana|Rep: Nuclear transcription factor Y subunit A-3 - Arabidopsis thaliana (Mouse-ear cress), partial (24%)	1
Gma-m027	TC379261	1.5	14.129	1	21	905	925	UGAGCCAAGGAUGACUUGCCG	UGGCAAAUCAUCCUUGGCUUA	Cleavage	similar to UniRef100_Q0DX39 Cluster: Os02g0776400 protein; n=2; Oryza sativa Japonica Group|Rep: Os02g0776400 protein - Oryza sativa subsp. japonica (Rice), partial (5%)	1
Gma-m027	TC401273	1.5	15.094	1	20	432	451	UGAGCCAAGGAUGACUUGCC	GGCAAAUCAUCCUUGGCUUA	Cleavage	weakly similar to UniRef100_Q6Q1B9 Cluster: CCAAT-box transcription factor complex WHAP12; n=1; Triticum aestivum|Rep: CCAAT-box transcription factor complex WHAP12 - Triticum aestivum (Wheat), partial (15%)	1
Gma-m027	TC355136	1.5	17.382	1	20	934	953	UGAGCCAAGGAUGACUUGCC	GGCAAAUCAUCCUUGGCUUA	Cleavage		1
Gma-m027	TC383014	1.5	15.232	1	20	1355	1374	UGAGCCAAGGAUGACUUGCC	GGCAACUCAUCCUUGGCUCG	Cleavage	similar to UniRef100_A4ZVU9 Cluster: CCAAT-binding transcription factor; n=1; Medicago truncatula|Rep: CCAAT-binding transcription factor - Medicago truncatula (Barrel medic), partial (71%)	1
Gma-m028	BW658155	1.5	20.697	1	21	350	370	UGCAUUUGCACCUGCACUUUA	UCAGGUGCAGGUGCAAAUGCA	Cleavage	similar to UniRef100_A9V249 Cluster: Predicted protein; n=1; Monosiga brevicollis MX1|Rep: Predicted protein - Monosiga brevicollis MX1, partial (3%)	1
Gma-m028	TC389850	2.5	18.495	1	20	209	228	UGCAUUUGCACCUGCACUUU	GGGGUGCAGGUGCAGGUGCA	Cleavage	similar to UniRef100_A7PZX5 Cluster: Chromosome chr15 scaffold_40, whole genome shotgun sequence; n=1; Vitis vinifera|Rep: Chromosome chr15 scaffold_40, whole genome shotgun sequence - Vitis vinifera (Grape), partial (24%)	1
Gma-m028	TC354184	2.5	17.143	1	20	169	188	UGCAUUUGCACCUGCACUUU	CAAGUGCAAGUGCAAGUGCA	Cleavage		1
Gma-m028	TC396680	2.5	17.07	1	20	1055	1074	UGCAUUUGCACCUGCACUUU	AAAGUGUAGGAGCAGAUGUA	Translation	homologue to UniRef100_A7P7E9 Cluster: Chromosome chr9 scaffold_7, whole genome shotgun sequence; n=1; Vitis vinifera|Rep: Chromosome chr9 scaffold_7, whole genome shotgun sequence - Vitis vinifera (Grape), partial (35%)	1
Gma-m028	TC417363	3	14.796	1	21	744	764	UGCAUUUGCACCUGCACUUUA	UAAAGUUCGGUUGCAAGUGCA	Translation		1
Gma-m028	DV468646	2.5	16.784	1	20	222	241	UGCAUUUGCACCUGCACUUU	AAAGAGCAGGUGGAAGUGCA	Cleavage	homologue to UniRef100_Q39235 Cluster: TFIIA; n=1; Arabidopsis thaliana|Rep: TFIIA - Arabidopsis thaliana (Mouse-ear cress), partial (15%)	1
Gma-m028	TC398976	3	15.09	1	20	218	237	UGCAUUUGCACCUGCACUUU	GAAGUGCAAGUGCAAGUGUG	Cleavage	similar to UniRef100_A7QC83 Cluster: Chromosome undetermined scaffold_77, whole genome shotgun sequence; n=1; Vitis vinifera|Rep: Chromosome undetermined scaffold_77, whole genome shotgun sequence - Vitis vinifera (Grape), partial (15%)	1
Gma-m028	FK513535	3	17.265	1	20	104	123	UGCAUUUGCACCUGCACUUU	CAAAUGCAGAUGCAAAUGCA	Translation	similar to UniRef100_Q95KP8 Cluster: Sialic acid-binding lectin Siglec-L1; n=1; Pongo pygmaeus|Rep: Sialic acid-binding lectin Siglec-L1 - Pongo pygmaeus (Orangutan), partial (5%)	1
Gma-m028	BG155079	3	22.725	1	20	55	74	UGCAUUUGCACCUGCACUUU	AAAUUGCAGGGGCAAAUGCC	Translation		1
Gma-m028	TC364002	3	24.112	1	20	328	347	UGCAUUUGCACCUGCACUUU	AAAUUGCAGGGGCAAAUGCC	Translation	similar to UniRef100_A7P762 Cluster: Chromosome chr9 scaffold_7, whole genome shotgun sequence; n=1; Vitis vinifera|Rep: Chromosome chr9 scaffold_7, whole genome shotgun sequence - Vitis vinifera (Grape), partial (10%)	1
Gma-m028	TC378484	3	15.421	1	20	152	171	UGCAUUUGCACCUGCACUUU	CAAGAGCAGGUGGAAAUGCA	Cleavage	similar to UniRef100_Q2HS29 Cluster: Transcription factor IIA, beta-barrel; n=1; Medicago truncatula|Rep: Transcription factor IIA, beta-barrel - Medicago truncatula (Barrel medic), partial (51%)	1
Gma-m028	TC363459	3	23.603	1	20	603	622	UGCAUUUGCACCUGCACUUU	AAAUUGCAGGGGCAAAUGCC	Translation	similar to UniRef100_A7P762 Cluster: Chromosome chr9 scaffold_7, whole genome shotgun sequence; n=1; Vitis vinifera|Rep: Chromosome chr9 scaffold_7, whole genome shotgun sequence - Vitis vinifera (Grape), partial (22%)	1
Gma-m029	TC390110	2.5	12.535	1	21	469	489	AAAAGCACUUAAGGAACGGUA	UACAGUUUUUUAGGUGCUUUU	Cleavage	weakly similar to UniRef100_A7QC07 Cluster: Chromosome chr10 scaffold_76, whole genome shotgun sequence; n=1; Vitis vinifera|Rep: Chromosome chr10 scaffold_76, whole genome shotgun sequence - Vitis vinifera (Grape), partial (15%)	1
Gma-m029	BQ296277	2.5	17.805	1	21	332	352	AAAAGCACUUAAGGAACGGUA	UGUAGUUCCUUAGGUGCUUUU	Cleavage	weakly similar to UniRef100_Q9SR97 Cluster: Protein yippee-like At3g08990; n=1; Arabidopsis thaliana|Rep: Protein yippee-like At3g08990 - Arabidopsis thaliana (Mouse-ear cress), partial (55%)	1
Gma-m029	BE800760	2.5	13.756	1	21	103	123	AAAAGCACUUAAGGAACGGUA	UAUAGUUUCUUAGGUGCUUUU	Cleavage		1
Gma-m029	TC365790	2.5	10.332	1	21	1179	1199	AAAAGCACUUAAGGAACGGUA	UACAGUUUCUUAUGUGCUUUU	Translation	weakly similar to UniRef100_A6QR87 Cluster: At5g20670; n=1; Arabidopsis thaliana|Rep: At5g20670 - Arabidopsis thaliana (Mouse-ear cress), partial (45%)	1
Gma-m029	TC391179	3	15.05	1	21	540	560	AAAAGCACUUAAGGAACGGUA	UACAGUUUUUUAGGUGUUUUU	Cleavage	similar to UniRef100_A7R074 Cluster: Chromosome undetermined scaffold_298, whole genome shotgun sequence; n=1; Vitis vinifera|Rep: Chromosome undetermined scaffold_298, whole genome shotgun sequence - Vitis vinifera (Grape), partial (55%)	1
Gma-m029	TC359780	3	13.584	1	21	1286	1306	AAAAGCACUUAAGGAACGGUA	UGCCUUUUCUUAAUUGCUUUU	Cleavage	similar to UniRef100_A7P5B0 Cluster: Chromosome chr4 scaffold_6, whole genome shotgun sequence; n=1; Vitis vinifera|Rep: Chromosome chr4 scaffold_6, whole genome shotgun sequence - Vitis vinifera (Grape), partial (81%)	1
Gma-m029	TC350894	3	17.07	1	21	843	863	AAAAGCACUUAAGGAACGGUA	UGCAGUUGCUUAGGUGCUUUU	Cleavage	similar to UniRef100_Q9SWE5 Cluster: Phosphopantothenoylcysteine decarboxylase; n=1; Arabidopsis thaliana|Rep: Phosphopantothenoylcysteine decarboxylase - Arabidopsis thaliana (Mouse-ear cress), partial (89%)	1
Gma-m029	TC365239	3	16.029	1	21	363	383	AAAAGCACUUAAGGAACGGUA	UGCAGUUCCUUAAAUGUUUUU	Cleavage	similar to UniRef100_A8HY66 Cluster: Predicted protein; n=1; Chlamydomonas reinhardtii|Rep: Predicted protein - Chlamydomonas reinhardtii, partial (6%)	1
Gma-m029	TC414689	3	16.776	1	21	465	485	AAAAGCACUUAAGGAACGGUA	UGCAGUUGCUUAGGUGCUUUU	Cleavage	similar to UniRef100_P94063 Cluster: Probable phosphopantothenoylcysteine decarboxylase; n=1; Arabidopsis thaliana|Rep: Probable phosphopantothenoylcysteine decarboxylase - Arabidopsis thaliana (Mouse-ear cress), partial (16%)	1
Gma-m029	TC393556	3	16.981	1	21	262	282	AAAAGCACUUAAGGAACGGUA	UGCAGUUUCUUAUGUGCUUUU	Translation		1
Gma-m029	EV271389	3	20.477	1	21	360	380	AAAAGCACUUAAGGAACGGUA	UGUAGUUCCUUAACUGCUUUU	Cleavage	homologue to UniRef100_Q0IJ86 Cluster: Chloride channel; n=1; Glycine max|Rep: Chloride channel - Glycine max (Soybean), partial (10%)	1
Gma-m029	GD886332	3	17.319	1	21	95	115	AAAAGCACUUAAGGAACGGUA	UGCAGUUGCUUAGGUGCUUUU	Cleavage	similar to UniRef100_Q70NW3 Cluster: Cytochrome c oxidase subunit 3; n=1; Strongyloides stercoralis|Rep: Cytochrome c oxidase subunit 3 - Strongyloides stercoralis, partial (5%)	1
Gma-m030	BW658155	1.5	20.697	1	21	350	370	UGCAUUUGCACCUGCACUUUA	UCAGGUGCAGGUGCAAAUGCA	Cleavage	similar to UniRef100_A9V249 Cluster: Predicted protein; n=1; Monosiga brevicollis MX1|Rep: Predicted protein - Monosiga brevicollis MX1, partial (3%)	1
Gma-m030	TC389850	2.5	18.495	1	20	209	228	UGCAUUUGCACCUGCACUUU	GGGGUGCAGGUGCAGGUGCA	Cleavage	similar to UniRef100_A7PZX5 Cluster: Chromosome chr15 scaffold_40, whole genome shotgun sequence; n=1; Vitis vinifera|Rep: Chromosome chr15 scaffold_40, whole genome shotgun sequence - Vitis vinifera (Grape), partial (24%)	1
Gma-m030	TC354184	2.5	17.143	1	20	169	188	UGCAUUUGCACCUGCACUUU	CAAGUGCAAGUGCAAGUGCA	Cleavage		1
Gma-m030	TC396680	2.5	17.07	1	20	1055	1074	UGCAUUUGCACCUGCACUUU	AAAGUGUAGGAGCAGAUGUA	Translation	homologue to UniRef100_A7P7E9 Cluster: Chromosome chr9 scaffold_7, whole genome shotgun sequence; n=1; Vitis vinifera|Rep: Chromosome chr9 scaffold_7, whole genome shotgun sequence - Vitis vinifera (Grape), partial (35%)	1
Gma-m030	TC417363	3	14.796	1	21	744	764	UGCAUUUGCACCUGCACUUUA	UAAAGUUCGGUUGCAAGUGCA	Translation		1
Gma-m030	DV468646	2.5	16.784	1	20	222	241	UGCAUUUGCACCUGCACUUU	AAAGAGCAGGUGGAAGUGCA	Cleavage	homologue to UniRef100_Q39235 Cluster: TFIIA; n=1; Arabidopsis thaliana|Rep: TFIIA - Arabidopsis thaliana (Mouse-ear cress), partial (15%)	1
Gma-m030	TC398976	3	15.09	1	20	218	237	UGCAUUUGCACCUGCACUUU	GAAGUGCAAGUGCAAGUGUG	Cleavage	similar to UniRef100_A7QC83 Cluster: Chromosome undetermined scaffold_77, whole genome shotgun sequence; n=1; Vitis vinifera|Rep: Chromosome undetermined scaffold_77, whole genome shotgun sequence - Vitis vinifera (Grape), partial (15%)	1
Gma-m030	FK513535	3	17.265	1	20	104	123	UGCAUUUGCACCUGCACUUU	CAAAUGCAGAUGCAAAUGCA	Translation	similar to UniRef100_Q95KP8 Cluster: Sialic acid-binding lectin Siglec-L1; n=1; Pongo pygmaeus|Rep: Sialic acid-binding lectin Siglec-L1 - Pongo pygmaeus (Orangutan), partial (5%)	1
Gma-m030	BG155079	3	22.725	1	20	55	74	UGCAUUUGCACCUGCACUUU	AAAUUGCAGGGGCAAAUGCC	Translation		1
Gma-m030	TC364002	3	24.112	1	20	328	347	UGCAUUUGCACCUGCACUUU	AAAUUGCAGGGGCAAAUGCC	Translation	similar to UniRef100_A7P762 Cluster: Chromosome chr9 scaffold_7, whole genome shotgun sequence; n=1; Vitis vinifera|Rep: Chromosome chr9 scaffold_7, whole genome shotgun sequence - Vitis vinifera (Grape), partial (10%)	1
Gma-m030	TC378484	3	15.421	1	20	152	171	UGCAUUUGCACCUGCACUUU	CAAGAGCAGGUGGAAAUGCA	Cleavage	similar to UniRef100_Q2HS29 Cluster: Transcription factor IIA, beta-barrel; n=1; Medicago truncatula|Rep: Transcription factor IIA, beta-barrel - Medicago truncatula (Barrel medic), partial (51%)	1
Gma-m030	TC363459	3	23.603	1	20	603	622	UGCAUUUGCACCUGCACUUU	AAAUUGCAGGGGCAAAUGCC	Translation	similar to UniRef100_A7P762 Cluster: Chromosome chr9 scaffold_7, whole genome shotgun sequence; n=1; Vitis vinifera|Rep: Chromosome chr9 scaffold_7, whole genome shotgun sequence - Vitis vinifera (Grape), partial (22%)	1
Gma-m032	TC399649	3	11.948	1	21	417	437	UGGGUGAGAGAAACGCGUAUC	GAUGCUCGUUUCUCUCACUCC	Cleavage	weakly similar to UniRef100_A7P2E0 Cluster: Chromosome chr1 scaffold_5, whole genome shotgun sequence; n=1; Vitis vinifera|Rep: Chromosome chr1 scaffold_5, whole genome shotgun sequence - Vitis vinifera (Grape), partial (12%)	1
Gma-m032	GE092167	3	11.719	1	20	12	31	UGGGUGAGAGAAACGCGUAU	AUAUUCUUUUUUCUCACCCA	Cleavage		1
Gma-m032	TC357733	3	7.631	1	20	301	320	UGGGUGAGAGAAACGCGUAU	AUGCUCGUCUCUCUCACUCA	Cleavage	weakly similar to UniRef100_A7PAC1 Cluster: Chromosome chr14 scaffold_9, whole genome shotgun sequence; n=1; Vitis vinifera|Rep: Chromosome chr14 scaffold_9, whole genome shotgun sequence - Vitis vinifera (Grape), partial (6%)	1
Gma-m032	TC401602	3	12.003	1	20	159	178	UGGGUGAGAGAAACGCGUAU	AUCCGUGUUUCGUUCACCCA	Translation	homologue to UniRef100_A7NY21 Cluster: Chromosome chr6 scaffold_3, whole genome shotgun sequence; n=1; Vitis vinifera|Rep: Chromosome chr6 scaffold_3, whole genome shotgun sequence - Vitis vinifera (Grape), partial (38%)	1
Gma-m033	TC379923	0	23.169	1	21	373	393	UAAUUGUGUUGUACAUUAUCA	UGAUAAUGUACAACACAAUUA	Cleavage	similar to UniRef100_A7QVN1 Cluster: Chromosome chr14 scaffold_190, whole genome shotgun sequence; n=1; Vitis vinifera|Rep: Chromosome chr14 scaffold_190, whole genome shotgun sequence - Vitis vinifera (Grape), partial (8%)	1
Gma-m033	AW132315	2.5	17.58	1	21	58	78	UAAUUGUGUUGUACAUUAUCA	UGGUAAUGUACAGCACAAUCA	Cleavage	weakly similar to UniRef100_A7NX22 Cluster: Chromosome chr5 scaffold_2, whole genome shotgun sequence; n=1; Vitis vinifera|Rep: Chromosome chr5 scaffold_2, whole genome shotgun sequence - Vitis vinifera (Grape), partial (13%)	1
Gma-m033	TC359947	2.5	14.005	1	20	521	540	UAAUUGUGUUGUACAUUAUC	GGUAAUGUACAGCAGAAUUA	Cleavage	weakly similar to UniRef100_Q9LN85 Cluster: T12C24.15; n=1; Arabidopsis thaliana|Rep: T12C24.15 - Arabidopsis thaliana (Mouse-ear cress), partial (7%)	1
Gma-m033	TC362393	3	13.263	1	21	16	36	UAAUUGUGUUGUACAUUAUCA	UGAUAAUGAAUAACACAGUUC	Cleavage	similar to UniRef100_P34105 Cluster: NADP-dependent malic enzyme; n=1; Populus trichocarpa|Rep: NADP-dependent malic enzyme - Populus trichocarpa (Western balsam poplar) (Populus balsamiferasubsp. trichocarpa), partial (48%)	1
Gma-m033	EV263900	3	17.692	1	20	240	259	UAAUUGUGUUGUACAUUAUC	GGUAAUGUGCAAUGCAAUUU	Cleavage	similar to UniRef100_A7Q355 Cluster: Chromosome chr12 scaffold_47, whole genome shotgun sequence; n=1; Vitis vinifera|Rep: Chromosome chr12 scaffold_47, whole genome shotgun sequence - Vitis vinifera (Grape), partial (29%)	1
Gma-m033	CD417036	3	13.947	1	20	101	120	UAAUUGUGUUGUACAUUAUC	AAGAAUGUAUGACACAAUUA	Cleavage	similar to UniRef100_A2DJR1 Cluster: PIKK family atypical protein kinase; n=1; Trichomonas vaginalis G3|Rep: PIKK family, partial (0%)	1
Gma-m033	CO983879	3	15.368	1	20	361	380	UAAUUGUGUUGUACAUUAUC	GAUAAGGUAUAAUAUGAUUA	Cleavage	weakly similar to UniRef100_A7NTP6 Cluster: Chromosome chr18 scaffold_1, whole genome shotgun sequence; n=1; Vitis vinifera|Rep: Chromosome chr18 scaffold_1, whole genome shotgun sequence - Vitis vinifera (Grape), partial (15%)	1
Gma-m033	TC397991	3	4.744	1	20	914	933	UAAUUGUGUUGUACAUUAUC	GAUGAUAUAUAAUAUAAUUA	Cleavage	similar to UniRef100_Q9LRV7 Cluster: Gb|AAF04880.1; n=2; Arabidopsis thaliana|Rep: Gb|AAF04880.1 - Arabidopsis thaliana (Mouse-ear cress), partial (40%)	1
Gma-m033	TC352454	3	18.806	1	20	722	741	UAAUUGUGUUGUACAUUAUC	GAAAAUGUACAAUAUGGUUA	Cleavage	similar to UniRef100_A7QBS6 Cluster: Chromosome chr1 scaffold_75, whole genome shotgun sequence; n=1; Vitis vinifera|Rep: Chromosome chr1 scaffold_75, whole genome shotgun sequence - Vitis vinifera (Grape), partial (98%)	1
Gma-m034	TC370444	0	17.1	1	21	685	705	AGCAAUGGAAUUAUAGACUGC	GCAGUCUAUAAUUCCAUUGCU	Cleavage	UniRef100_Q9FXZ1 Cluster: Resistance protein MG23; n=1; Glycine max|Rep: Resistance protein MG23 - Glycine max (Soybean), complete	1
Gma-m034	TC369804	0	19.45	1	21	727	747	AGCAAUGGAAUUAUAGACUGC	GCAGUCUAUAAUUCCAUUGCU	Cleavage	resistance-like protein KNBS1 [Glycine max]	1
Gma-m034	TC362524	0	16.547	1	21	79	99	AGCAAUGGAAUUAUAGACUGC	GCAGUCUAUAAUUCCAUUGCU	Cleavage	disease resistance protein-like protein [Glycine max]	1
Gma-m034	TC369625	0.5	13.807	1	21	808	828	AGCAAUGGAAUUAUAGACUGC	GCAGUUUAUAAUUCCAUUGCU	Cleavage	homologue to UniRef100_Q8W2C0 Cluster: Functional candidate resistance protein KR1; n=1; Glycine max|Rep: Functional candidate resistance protein KR1 - Glycine max (Soybean), complete	1
Gma-m034	TC354203	1	18.492	1	21	729	749	AGCAAUGGAAUUAUAGACUGC	GCGGUCUAUAAUUCUAUUGCU	Cleavage	UniRef100_Q9FXZ2 Cluster: Resistance protein LM12; n=1; Glycine max|Rep: Resistance protein LM12 - Glycine max (Soybean), complete	1
Gma-m034	TC355441	1.5	17.233	1	21	670	690	AGCAAUGGAAUUAUAGACUGC	GCAGUUUAUAAUUUUAUUGCU	Cleavage	UniRef100_Q84ZV7 Cluster: R 12 protein; n=1; Glycine max|Rep: R 12 protein - Glycine max (Soybean), complete	1
Gma-m034	TC373286	1.5	13.573	1	21	166	186	AGCAAUGGAAUUAUAGACUGC	GCAAUUUAUAAUUCCAUUGCU	Cleavage	UniRef100_Q9FVK3 Cluster: Resistance protein MG63; n=1; Glycine max|Rep: Resistance protein MG63 - Glycine max (Soybean), complete	1
Gma-m034	FK436455	1.5	13.905	1	20	3	22	AGCAAUGGAAUUAUAGACUG	UAGUCUAUGAUUCCAUUGUU	Cleavage	similar to UniRef100_A9VBG6 Cluster: Predicted protein; n=1; Monosiga brevicollis MX1|Rep: Predicted protein - Monosiga brevicollis MX1, partial (10%)	1
Gma-m034	TC348711	2.5	17.416	1	21	757	777	AGCAAUGGAAUUAUAGACUGC	GCAGUUUAUAAUUUGAUUGCU	Cleavage	UniRef100_Q5JBT4 Cluster: Candidate disease-resistance protein SR1; n=1; Glycine max|Rep: Candidate disease-resistance protein SR1 - Glycine max (Soybean), complete	1
Gma-m034	TC365716	2	17.588	1	21	634	654	AGCAAUGGAAUUAUAGACUGC	GCAGUUCAUAAUUUCAUUGCU	Cleavage	UniRef100_Q9FVK5 Cluster: Resistance protein LM6; n=4; Glycine max|Rep: Resistance protein LM6 - Glycine max (Soybean), complete	1
Gma-m034	TC367605	2.5	19.847	1	21	685	705	AGCAAUGGAAUUAUAGACUGC	GCAGUUUAUAAUUUGAUUGCU	Cleavage	UniRef100_Q84ZV8 Cluster: R 3 protein; n=2; Glycine max|Rep: R 3 protein - Glycine max (Soybean), complete	1
Gma-m034	TC367256	3	15.801	1	21	37	57	AGCAAUGGAAUUAUAGACUGC	GCAGUUUAUAAUUCAAUUGCA	Cleavage	UniRef100_Q9ATP5 Cluster: Resistance-like protein KNBS3; n=1; Glycine max|Rep: Resistance-like protein KNBS3 - Glycine max (Soybean), complete	1
Gma-m034	TC362299	2.5	16.17	1	21	724	744	AGCAAUGGAAUUAUAGACUGC	GCACUCUAUGAUUCUGUUGCU	Cleavage	weakly similar to UniRef100_Q8W2C0 Cluster: Functional candidate resistance protein KR1; n=1; Glycine max|Rep: Functional candidate resistance protein KR1 - Glycine max (Soybean), partial (45%)	1
Gma-m034	TC367366	2.5	17.28	1	20	55	74	AGCAAUGGAAUUAUAGACUG	UGGUCUGUAAUUUUAUUGCU	Cleavage	UniRef100_Q39868 Cluster: Protein kinase; n=1; Glycine max|Rep: Protein kinase - Glycine max (Soybean), complete	1
Gma-m034	TC382726	2.5	10.604	1	20	484	503	AGCAAUGGAAUUAUAGACUG	UAGUCUAUAGUUCUGUUGUU	Cleavage	weakly similar to UniRef100_Q8W596 Cluster: Fe-superoxide dismutase; n=1; Medicago sativa|Rep: Fe-superoxide dismutase - Medicago sativa (Alfalfa), partial (6%)	1
Gma-m034	BW659735	3	15.412	1	21	679	699	AGCAAUGGAAUUAUAGACUGC	GCAGUAUAUAAUUUGAUUGCU	Cleavage	similar to UniRef100_Q84ZV3 Cluster: R 4 protein; n=2; Glycine max|Rep: R 4 protein - Glycine max (Soybean), partial (31%)	1
Gma-m034	TC359847	3	12.421	1	20	214	233	AGCAAUGGAAUUAUAGACUG	CAGUCUGUAGUUUCAAUGCU	Cleavage	similar to UniRef100_A7PT54 Cluster: Chromosome chr8 scaffold_29, whole genome shotgun sequence; n=1; Vitis vinifera|Rep: Chromosome chr8 scaffold_29, whole genome shotgun sequence - Vitis vinifera (Grape), partial (59%)	1
Gma-m034	TC349138	3	12.421	1	20	423	442	AGCAAUGGAAUUAUAGACUG	CAGUCUGUAGUUUCAAUGCU	Cleavage	similar to UniRef100_A7PT54 Cluster: Chromosome chr8 scaffold_29, whole genome shotgun sequence; n=1; Vitis vinifera|Rep: Chromosome chr8 scaffold_29, whole genome shotgun sequence - Vitis vinifera (Grape), partial (68%)	1
Gma-m034	CD409746	2.5	9.723	1	20	394	413	AGCAAUGGAAUUAUAGACUG	UAGUCUAUUGUUCCAUUGUU	Cleavage	similar to UniRef100_O24430 Cluster: Calmodulin-like domain protein kinase isoenzyme beta; n=1; Glycine max|Rep: Calmodulin-like domain protein kinase isoenzyme beta - Glycine max (Soybean), partial (38%)	1
Gma-m035	TC388709	1	11.89	1	20	72	91	UGAGCCAAGGAUGACUUGCC	GGCAACUCAUCCUUGGCUCA	Cleavage		1
Gma-m035	TC358727	1	19.554	1	20	440	459	UGAGCCAAGGAUGACUUGCC	GGGAAGUCAUCCUUGGCUCA	Cleavage	homologue to UniRef100_A5PGU2 Cluster: YA3; n=1; Antirrhinum majus|Rep: YA3 - Antirrhinum majus (Garden snapdragon), partial (7%)	1
Gma-m035	TC365692	1	10.742	1	20	691	710	UGAGCCAAGGAUGACUUGCC	GGCAACUCAUCCUUGGCUCA	Cleavage	similar to UniRef100_A4ZVU9 Cluster: CCAAT-binding transcription factor; n=1; Medicago truncatula|Rep: CCAAT-binding transcription factor - Medicago truncatula (Barrel medic), partial (36%)	1
Gma-m035	TC364843	1.5	19.104	1	20	699	718	UGAGCCAAGGAUGACUUGCC	GGCAAGUUAUCUUUGGCUUA	Cleavage	similar to UniRef100_A7P8C2 Cluster: Chromosome chr3 scaffold_8, whole genome shotgun sequence; n=1; Vitis vinifera|Rep: Chromosome chr3 scaffold_8, whole genome shotgun sequence - Vitis vinifera (Grape), partial (91%)	1
Gma-m035	TC353076	1	19.554	1	20	1410	1429	UGAGCCAAGGAUGACUUGCC	GGGAAGUCAUCCUUGGCUCA	Cleavage	similar to UniRef100_Q93ZH2 Cluster: Nuclear transcription factor Y subunit A-3; n=1; Arabidopsis thaliana|Rep: Nuclear transcription factor Y subunit A-3 - Arabidopsis thaliana (Mouse-ear cress), partial (24%)	1
Gma-m035	TC379261	1.5	14.129	1	21	905	925	UGAGCCAAGGAUGACUUGCCG	UGGCAAAUCAUCCUUGGCUUA	Cleavage	similar to UniRef100_Q0DX39 Cluster: Os02g0776400 protein; n=2; Oryza sativa Japonica Group|Rep: Os02g0776400 protein - Oryza sativa subsp. japonica (Rice), partial (5%)	1
Gma-m035	TC401273	1.5	15.094	1	20	432	451	UGAGCCAAGGAUGACUUGCC	GGCAAAUCAUCCUUGGCUUA	Cleavage	weakly similar to UniRef100_Q6Q1B9 Cluster: CCAAT-box transcription factor complex WHAP12; n=1; Triticum aestivum|Rep: CCAAT-box transcription factor complex WHAP12 - Triticum aestivum (Wheat), partial (15%)	1
Gma-m035	TC355136	1.5	17.382	1	20	934	953	UGAGCCAAGGAUGACUUGCC	GGCAAAUCAUCCUUGGCUUA	Cleavage		1
Gma-m035	TC383014	1.5	15.232	1	20	1355	1374	UGAGCCAAGGAUGACUUGCC	GGCAACUCAUCCUUGGCUCG	Cleavage	similar to UniRef100_A4ZVU9 Cluster: CCAAT-binding transcription factor; n=1; Medicago truncatula|Rep: CCAAT-binding transcription factor - Medicago truncatula (Barrel medic), partial (71%)	1
Gma-m036	GR835006	2	14.456	1	20	433	452	UAAUCUGCAUCCUGAGGUUU	UUACCUCAGGAUGCAGAUUA	Cleavage	weakly similar to UniRef100_A7P9T3 Cluster: Chromosome chr14 scaffold_9, whole genome shotgun sequence; n=1; Vitis vinifera|Rep: Chromosome chr14 scaffold_9, whole genome shotgun sequence - Vitis vinifera (Grape), partial (14%)	1
Gma-m036	BI423963	2.5	19.14	1	21	163	183	UAAUCUGCAUCCUGAGGUUUA	UAAAUCUGGGGAUGCAGAUUG	Cleavage	similar to UniRef100_Q2QDD6 Cluster: Nodulin-like protein; n=1; Gossypium hirsutum|Rep: Nodulin-like protein - Gossypium hirsutum (Upland cotton) (Gossypium mexicanum), partial (22%)	1
Gma-m036	TC370062	2.5	19.14	1	21	221	241	UAAUCUGCAUCCUGAGGUUUA	UAAAUCUGGGGAUGCAGAUUG	Cleavage	weakly similar to UniRef100_A7PMD8 Cluster: Chromosome chr14 scaffold_21, whole genome shotgun sequence; n=1; Vitis vinifera|Rep: Chromosome chr14 scaffold_21, whole genome shotgun sequence - Vitis vinifera (Grape), partial (30%)	1
Gma-m036	TC373843	3	16.604	1	20	1142	1161	UAAUCUGCAUCCUGAGGUUU	GAAUCUCAGGAAGCAGAUUU	Translation	similar to UniRef100_A7QWW1 Cluster: Chromosome chr13 scaffold_210, whole genome shotgun sequence; n=1; Vitis vinifera|Rep: Chromosome chr13 scaffold_210, whole genome shotgun sequence - Vitis vinifera (Grape), partial (29%)	1
Gma-m036	GE096516	3	15.492	1	20	32	51	UAAUCUGCAUCCUGAGGUUU	AAAUCAGAGGAUGCAGGUUA	Cleavage		1
Gma-m036	BF425667	3	16.788	1	20	115	134	UAAUCUGCAUCCUGAGGUUU	AAACAUCAGGAAGUAGGUUA	Translation	similar to UniRef100_A7Q0G7 Cluster: Ribosomal protein L19; n=1; Vitis vinifera|Rep: Ribosomal protein L19 - Vitis vinifera (Grape), partial (53%)	1
Gma-m037	TC413770	1.5	17.429	1	21	170	190	UUUGGUCUUUAAUCAAGCUGA	UCAGAUUGGUUAAAGACCAAA	Cleavage		1
Gma-m037	TC404231	2.5	12.459	1	21	69	89	UUUGGUCUUUAAUCAAGCUGA	UCGACUCGAUUAAAGACCAAA	Cleavage	weakly similar to UniRef100_A8LY82 Cluster: Substrate-binding region of ABC-type glycine betaine transport system; n=1; Salinispora arenicola CNS-205|Rep: Substrate-binding region of ABC-type glycine betaine transport system - Salinispora arenicola CNS-205, partial (7%)	1
Gma-m037	TC380112	2.5	10.902	1	21	582	602	UUUGGUCUUUAAUCAAGCUGA	UGAGUUUGAAUAAAGACCAAA	Cleavage	similar to UniRef100_A7PX81 Cluster: Chromosome chr12 scaffold_36, whole genome shotgun sequence; n=1; Vitis vinifera|Rep: Chromosome chr12 scaffold_36, whole genome shotgun sequence - Vitis vinifera (Grape), partial (17%)	1
Gma-m037	TC363014	3	19.558	1	21	102	122	UUUGGUCUUUAAUCAAGCUGA	UUUGCUUGAUUGAAGAUCAAG	Cleavage	homologue to UniRef100_Q9ZQY3 Cluster: Pyruvate dehydrogenase E1 beta subunit isoform 1; n=1; Zea mays|Rep: Pyruvate dehydrogenase E1 beta subunit isoform 1 - Zea mays (Maize), partial (40%)	1
Gma-m037	TC354880	2.5	12.475	1	21	249	269	UUUGGUCUUUAAUCAAGCUGA	UAGGCUCGAUUAAAGACCAAA	Cleavage	weakly similar to UniRef100_Q1SKV6 Cluster: RNA-directed DNA polymerase; n=1; Medicago truncatula|Rep: RNA-directed DNA polymerase - Medicago truncatula (Barrel medic), partial (5%)	1
Gma-m037	TC359634	3	19.499	1	21	122	142	UUUGGUCUUUAAUCAAGCUGA	UUUGCUUGAUUGAAGAUCAAG	Cleavage	homologue to UniRef100_P52904 Cluster: Pyruvate dehydrogenase E1 component subunit beta, mitochondrial precursor; n=1; Pisum sativum|Rep: Pyruvate dehydrogenase E1 component subunit beta, mitochondrial precursor - Pisum sativum (Garden pea), partial (66%)	1
Gma-m037	TC355825	3	20.866	1	21	367	387	UUUGGUCUUUAAUCAAGCUGA	UUGGCUUGAGUAAAGGCCAGA	Cleavage	similar to UniRef100_A7Q203 Cluster: Chromosome chr13 scaffold_45, whole genome shotgun sequence; n=1; Vitis vinifera|Rep: Chromosome chr13 scaffold_45, whole genome shotgun sequence - Vitis vinifera (Grape), partial (5%)	1
Gma-m037	TC414422	2.5	14.534	1	20	896	915	UUUGGUCUUUAAUCAAGCUG	CAGCUUGAUGAAAGCCCAAA	Translation	similar to UniRef100_A7PFP5 Cluster: Chromosome chr11 scaffold_14, whole genome shotgun sequence; n=1; Vitis vinifera|Rep: Chromosome chr11 scaffold_14, whole genome shotgun sequence - Vitis vinifera (Grape), partial (78%)	1
Gma-m037	BW657656	3	14.597	1	21	528	548	UUUGGUCUUUAAUCAAGCUGA	UCAACUUUGUUAAAGAUCAAA	Cleavage	similar to UniRef100_Q6TUX0 Cluster: 43L; n=1; Yaba monkey tumor virus|Rep: 43L - Yaba monkey tumor virus (YMTV), partial (8%)	1
Gma-m037	TC352747	2.5	11.076	1	20	476	495	UUUGGUCUUUAAUCAAGCUG	CCGUUGGAUUAAAGACCAAA	Cleavage	similar to UniRef100_Q7BPN1 Cluster: STMF1.14 protein; n=2; Salmonella typhimurium|Rep: STMF1.14 protein - Salmonella typhimurium LT2, partial (12%)	1
Gma-m037	TC356138	2.5	12.132	1	20	709	728	UUUGGUCUUUAAUCAAGCUG	UAACUUGAUCAAAGACCAAA	Translation	similar to UniRef100_A7NUR6 Cluster: Chromosome chr18 scaffold_1, whole genome shotgun sequence; n=1; Vitis vinifera|Rep: Chromosome chr18 scaffold_1, whole genome shotgun sequence - Vitis vinifera (Grape), partial (17%)	1
Gma-m037	TC357894	2.5	12.132	1	20	1597	1616	UUUGGUCUUUAAUCAAGCUG	UAACUUGAUCAAAGACCAAA	Translation	similar to UniRef100_A7NUR6 Cluster: Chromosome chr18 scaffold_1, whole genome shotgun sequence; n=1; Vitis vinifera|Rep: Chromosome chr18 scaffold_1, whole genome shotgun sequence - Vitis vinifera (Grape), partial (80%)	1
Gma-m037	TC399474	2.5	11.239	1	20	2144	2163	UUUGGUCUUUAAUCAAGCUG	CCGUUGGAUUAAAGACCAAA	Cleavage	UniRef100_Q2PMS6 Cluster: Photosystem II reaction center protein K precursor; n=1; Glycine max|Rep: Photosystem II reaction center protein K precursor - Glycine max (Soybean), complete	1
Gma-m038	TC382511	1.5	13.033	1	21	667	687	UUAUCAGUAGCAUCAUCAUCA	UGAUGAUGAUGAUAUUGAUAA	Translation	weakly similar to UniRef100_A7P9T2 Cluster: Chromosome chr14 scaffold_9, whole genome shotgun sequence; n=1; Vitis vinifera|Rep: Chromosome chr14 scaffold_9, whole genome shotgun sequence - Vitis vinifera (Grape), partial (43%)	1
Gma-m038	TC349694	1.5	10.039	1	21	465	485	UUAUCAGUAGCAUCAUCAUCA	UGAUGAUGAUGAUAUUGAUAA	Translation	weakly similar to UniRef100_A7P9T2 Cluster: Chromosome chr14 scaffold_9, whole genome shotgun sequence; n=1; Vitis vinifera|Rep: Chromosome chr14 scaffold_9, whole genome shotgun sequence - Vitis vinifera (Grape), partial (43%)	1
Gma-m038	TC358779	2.5	18.052	1	21	71	91	UUAUCAGUAGCAUCAUCAUCA	UGAUGAUGAUGUUGCUGAUGU	Cleavage	similar to UniRef100_A7PMG6 Cluster: Chromosome chr14 scaffold_21, whole genome shotgun sequence; n=1; Vitis vinifera|Rep: Chromosome chr14 scaffold_21, whole genome shotgun sequence - Vitis vinifera (Grape), partial (83%)	1
Gma-m038	TC372511	2.5	18.187	1	21	118	138	UUAUCAGUAGCAUCAUCAUCA	UGAUGAUGAUGUUGCUGAUGU	Cleavage	similar to UniRef100_A7PMG6 Cluster: Chromosome chr14 scaffold_21, whole genome shotgun sequence; n=1; Vitis vinifera|Rep: Chromosome chr14 scaffold_21, whole genome shotgun sequence - Vitis vinifera (Grape), partial (83%)	1
Gma-m038	TC372233	2.5	19.416	1	21	186	206	UUAUCAGUAGCAUCAUCAUCA	UGAUGAUGAUGUUAGUGAUGA	Cleavage	similar to UniRef100_A7PMC5 Cluster: Chromosome chr14 scaffold_21, whole genome shotgun sequence; n=1; Vitis vinifera|Rep: Chromosome chr14 scaffold_21, whole genome shotgun sequence - Vitis vinifera (Grape), partial (74%)	1
Gma-m038	TC366209	2.5	21.919	1	21	246	266	UUAUCAGUAGCAUCAUCAUCA	UGAUGAUGAUGUUAGUGAUGA	Cleavage	similar to UniRef100_A7PMC5 Cluster: Chromosome chr14 scaffold_21, whole genome shotgun sequence; n=1; Vitis vinifera|Rep: Chromosome chr14 scaffold_21, whole genome shotgun sequence - Vitis vinifera (Grape), partial (90%)	1
Gma-m038	TC411733	2.5	21.919	1	21	239	259	UUAUCAGUAGCAUCAUCAUCA	UGAUGAUGAUGUUAGUGAUGA	Cleavage	similar to UniRef100_A7PMC5 Cluster: Chromosome chr14 scaffold_21, whole genome shotgun sequence; n=1; Vitis vinifera|Rep: Chromosome chr14 scaffold_21, whole genome shotgun sequence - Vitis vinifera (Grape), partial (90%)	1
Gma-m038	TC414406	2.5	23.253	1	21	294	314	UUAUCAGUAGCAUCAUCAUCA	UGAUGAUGAUGUUAGUGAUGA	Cleavage	similar to UniRef100_A7PMC5 Cluster: Chromosome chr14 scaffold_21, whole genome shotgun sequence; n=1; Vitis vinifera|Rep: Chromosome chr14 scaffold_21, whole genome shotgun sequence - Vitis vinifera (Grape), partial (90%)	1
Gma-m038	TC363212	2.5	21.919	1	21	272	292	UUAUCAGUAGCAUCAUCAUCA	UGAUGAUGAUGUUAGUGAUGA	Cleavage	similar to UniRef100_A7PMC5 Cluster: Chromosome chr14 scaffold_21, whole genome shotgun sequence; n=1; Vitis vinifera|Rep: Chromosome chr14 scaffold_21, whole genome shotgun sequence - Vitis vinifera (Grape), partial (90%)	1
Gma-m038	TC405547	2.5	18.178	1	21	231	251	UUAUCAGUAGCAUCAUCAUCA	UGAUGAUGAUGUUAGUGAUGA	Cleavage	similar to UniRef100_A7PMC5 Cluster: Chromosome chr14 scaffold_21, whole genome shotgun sequence; n=1; Vitis vinifera|Rep: Chromosome chr14 scaffold_21, whole genome shotgun sequence - Vitis vinifera (Grape), partial (95%)	1
Gma-m038	TC372413	2.5	17.285	1	21	338	358	UUAUCAGUAGCAUCAUCAUCA	UGAUGAUGAUGCUAUGGAUGA	Cleavage	similar to UniRef100_A7QM28 Cluster: Chromosome undetermined scaffold_123, whole genome shotgun sequence; n=1; Vitis vinifera|Rep: Chromosome undetermined scaffold_123, whole genome shotgun sequence - Vitis vinifera (Grape), partial (26%)	1
Gma-m038	TC374940	2.5	22.895	1	21	479	499	UUAUCAGUAGCAUCAUCAUCA	UGAUGAUGGUGUUGUUGAUAG	Cleavage	similar to UniRef100_A7PHN8 Cluster: Chromosome chr17 scaffold_16, whole genome shotgun sequence; n=1; Vitis vinifera|Rep: Chromosome chr17 scaffold_16, whole genome shotgun sequence - Vitis vinifera (Grape), partial (23%)	1
Gma-m038	FK580270	2	8.38	1	21	98	118	UUAUCAGUAGCAUCAUCAUCA	UGAUAAUGAGGCUACUGAUAA	Cleavage	homologue to UniRef100_A3W437 Cluster: Possible Histidine triad (HIT) protein; n=1; Roseovarius sp. 217|Rep: Possible Histidine triad (HIT) protein - Roseovarius sp. 217, partial (10%)	1
Gma-m038	GD756368	2.5	8.438	1	21	192	212	UUAUCAGUAGCAUCAUCAUCA	UGAUGAUGAUGAUGUUGAUGA	Translation	UniRef100_A7QY43 Cluster: Chromosome undetermined scaffold_237, whole genome shotgun sequence; n=1; Vitis vinifera|Rep: Chromosome undetermined scaffold_237, whole genome shotgun sequence - Vitis vinifera (Grape), partial (5%)	1
Gma-m038	TC370418	2	8.279	1	21	150	170	UUAUCAGUAGCAUCAUCAUCA	UGAUAAUGAGGCUACUGAUAA	Cleavage		1
Gma-m038	TC383404	2.5	19.156	1	21	360	380	UUAUCAGUAGCAUCAUCAUCA	UGAUGAUGAUGAUGUUGAUGA	Translation		1
Gma-m038	TC366168	2.5	21.476	1	21	262	282	UUAUCAGUAGCAUCAUCAUCA	UGUUGAUGAUGUUACUGGUGA	Cleavage	similar to UniRef100_A7PHE4 Cluster: Chromosome chr17 scaffold_16, whole genome shotgun sequence; n=1; Vitis vinifera|Rep: Chromosome chr17 scaffold_16, whole genome shotgun sequence - Vitis vinifera (Grape), partial (62%)	1
Gma-m038	BI969351	2	17.122	1	21	381	401	UUAUCAGUAGCAUCAUCAUCA	UGAGGAUGAUGGUACUGAUAA	Translation	similar to UniRef100_A7PEK8 Cluster: Chromosome chr11 scaffold_13, whole genome shotgun sequence; n=1; Vitis vinifera|Rep: Chromosome chr11 scaffold_13, whole genome shotgun sequence - Vitis vinifera (Grape), partial (62%)	1
Gma-m038	TC372664	2.5	24.1	1	21	485	505	UUAUCAGUAGCAUCAUCAUCA	UGUUGAUGAUGUUACUGGUGA	Cleavage	homologue to UniRef100_A7PHE4 Cluster: Chromosome chr17 scaffold_16, whole genome shotgun sequence; n=1; Vitis vinifera|Rep: Chromosome chr17 scaffold_16, whole genome shotgun sequence - Vitis vinifera (Grape), partial (85%)	1
Gma-m038	TC356154	2.5	24.101	1	21	512	532	UUAUCAGUAGCAUCAUCAUCA	UGUUGAUGAUGUUACUGGUGA	Cleavage	homologue to UniRef100_A7PHE4 Cluster: Chromosome chr17 scaffold_16, whole genome shotgun sequence; n=1; Vitis vinifera|Rep: Chromosome chr17 scaffold_16, whole genome shotgun sequence - Vitis vinifera (Grape), partial (84%)	1
Gma-m038	TC365682	2.5	13.889	1	21	612	632	UUAUCAGUAGCAUCAUCAUCA	UGAUGAUGGUGAUAUUGAUGA	Translation	similar to UniRef100_A7NUZ9 Cluster: Chromosome chr18 scaffold_1, whole genome shotgun sequence; n=1; Vitis vinifera|Rep: Chromosome chr18 scaffold_1, whole genome shotgun sequence - Vitis vinifera (Grape), partial (35%)	1
Gma-m039	TC393445	1.5	23.681	1	20	18	37	UCGGACCAGGCUUCAUUCCC	UGGAAUGAAGCCUGGUCCGG	Cleavage	homologue to UniRef100_A7P753 Cluster: Chromosome chr9 scaffold_7, whole genome shotgun sequence; n=1; Vitis vinifera|Rep: Chromosome chr9 scaffold_7, whole genome shotgun sequence - Vitis vinifera (Grape), partial (53%)	1
Gma-m039	BM309730	2	19.231	1	20	41	60	UCGGACCAGGCUUCAUUCCC	UGGGAUGAAGCCUGGUCCGG	Cleavage	homologue to UniRef100_Q6Q4E9 Cluster: PHAVOLUTA-like HD-ZIPIII protein; n=1; Nicotiana sylvestris|Rep: PHAVOLUTA-like HD-ZIPIII protein - Nicotiana sylvestris (Wood tobacco), partial (17%)	1
Gma-m039	TC396561	2	19.236	1	20	88	107	UCGGACCAGGCUUCAUUCCC	UGGGAUGAAGCCUGGUCCGG	Cleavage	similar to UniRef100_Q5D1M3 Cluster: Class III HD-Zip protein 4; n=1; Populus trichocarpa|Rep: Class III HD-Zip protein 4 - Populus trichocarpa (Western balsam poplar) (Populus balsamiferasubsp. trichocarpa), partial (28%)	1
Gma-m039	TC400099	2	22.617	1	20	1229	1248	UCGGACCAGGCUUCAUUCCC	UGGGAUGAAGCCUGGUCCGG	Cleavage	homologue to UniRef100_A7NZJ8 Cluster: Chromosome chr6 scaffold_3, whole genome shotgun sequence; n=1; Vitis vinifera|Rep: Chromosome chr6 scaffold_3, whole genome shotgun sequence - Vitis vinifera (Grape), partial (27%)	1
Gma-m039	TC418837	3	21.74	1	20	41	60	UCGGACCAGGCUUCAUUCCC	UGGAAGGAGGCCUGGUCUGA	Cleavage	similar to UniRef100_A7PGP2 Cluster: Chromosome chr17 scaffold_16, whole genome shotgun sequence; n=1; Vitis vinifera|Rep: Chromosome chr17 scaffold_16, whole genome shotgun sequence - Vitis vinifera (Grape), partial (7%)	1
Gma-m040	CA936729	2.5	18.551	1	22	329	350	AAGCUCAGGAGGGAUAGCACCA	UGGUGUUGUUCUUCUUGAGCUU	Cleavage		1
Gma-m040	TC373935	2	9.795	1	22	318	339	AAGCUCAGGAGGGAUAGCACCA	UGGUGCUAUCCUAUCUGAGCUU	Translation	similar to UniRef100_Q2IA23 Cluster: Chloroplast psaEb; n=1; Pavlova lutheri|Rep: Chloroplast psaEb - Pavlova lutherii (Monochrysis lutheri), partial (11%)	1
Gma-m040	TC349717	2	7.547	1	22	358	379	AAGCUCAGGAGGGAUAGCACCA	UGGUGCUAUCCUAUCUGAGCUU	Translation	UniRef100_A4IIQ6 Cluster: LOC100125041 protein; n=1; Xenopus tropicalis|Rep: LOC100125041 protein - Xenopus tropicalis (Western clawed frog) (Silurana tropicalis), partial (5%)	1
Gma-m040	TC351309	2.5	17.676	1	22	1033	1054	AAGCUCAGGAGGGAUAGCACCA	UGGUGUUGUUCUUCUUGAGCUU	Cleavage	UniRef100_Q84P43 Cluster: Protein kinase Pti1; n=1; Glycine max|Rep: Protein kinase Pti1 - Glycine max (Soybean), complete	1
Gma-m040	TC396503	2.5	14.999	1	22	182	203	AAGCUCAGGAGGGAUAGCACCA	UGGCGGUAUCUCUCCUGAGCUU	Cleavage	weakly similar to UniRef100_A7FXL1 Cluster: RNA modification enzyme, MiaB family; n=2; Clostridium botulinum A|Rep: RNA modification enzyme, MiaB family - Clostridium botulinum (strain ATCC 19397 / Type A), partial (6%)	1
Gma-m040	TC386930	3	22.326	1	22	595	616	AAGCUCAGGAGGGAUAGCACCA	UGGUGUUGUCCUCCUUGAGCUU	Translation	similar to UniRef100_A2Q551 Cluster: Protein kinase; n=1; Medicago truncatula|Rep: Protein kinase - Medicago truncatula (Barrel medic), partial (38%)	1
Gma-m040	TC360020	3	16.134	1	21	115	135	AAGCUCAGGAGGGAUAGCACC	GGUGCUAUCCGUAUUGGGCUU	Translation	similar to UniRef100_A7PZM4 Cluster: Chromosome chr15 scaffold_40, whole genome shotgun sequence; n=1; Vitis vinifera|Rep: Chromosome chr15 scaffold_40, whole genome shotgun sequence - Vitis vinifera (Grape), partial (75%)	1
Gma-m041	TC388709	1	11.89	1	20	72	91	UGAGCCAAGGAUGACUUGCC	GGCAACUCAUCCUUGGCUCA	Cleavage		1
Gma-m041	TC358727	1	19.554	1	20	440	459	UGAGCCAAGGAUGACUUGCC	GGGAAGUCAUCCUUGGCUCA	Cleavage	homologue to UniRef100_A5PGU2 Cluster: YA3; n=1; Antirrhinum majus|Rep: YA3 - Antirrhinum majus (Garden snapdragon), partial (7%)	1
Gma-m041	TC365692	1	10.742	1	20	691	710	UGAGCCAAGGAUGACUUGCC	GGCAACUCAUCCUUGGCUCA	Cleavage	similar to UniRef100_A4ZVU9 Cluster: CCAAT-binding transcription factor; n=1; Medicago truncatula|Rep: CCAAT-binding transcription factor - Medicago truncatula (Barrel medic), partial (36%)	1
Gma-m041	TC364843	1.5	19.104	1	20	699	718	UGAGCCAAGGAUGACUUGCC	GGCAAGUUAUCUUUGGCUUA	Cleavage	similar to UniRef100_A7P8C2 Cluster: Chromosome chr3 scaffold_8, whole genome shotgun sequence; n=1; Vitis vinifera|Rep: Chromosome chr3 scaffold_8, whole genome shotgun sequence - Vitis vinifera (Grape), partial (91%)	1
Gma-m041	TC353076	1	19.554	1	20	1410	1429	UGAGCCAAGGAUGACUUGCC	GGGAAGUCAUCCUUGGCUCA	Cleavage	similar to UniRef100_Q93ZH2 Cluster: Nuclear transcription factor Y subunit A-3; n=1; Arabidopsis thaliana|Rep: Nuclear transcription factor Y subunit A-3 - Arabidopsis thaliana (Mouse-ear cress), partial (24%)	1
Gma-m041	TC379261	1.5	14.129	1	21	905	925	UGAGCCAAGGAUGACUUGCCG	UGGCAAAUCAUCCUUGGCUUA	Cleavage	similar to UniRef100_Q0DX39 Cluster: Os02g0776400 protein; n=2; Oryza sativa Japonica Group|Rep: Os02g0776400 protein - Oryza sativa subsp. japonica (Rice), partial (5%)	1
Gma-m041	TC401273	1.5	15.094	1	20	432	451	UGAGCCAAGGAUGACUUGCC	GGCAAAUCAUCCUUGGCUUA	Cleavage	weakly similar to UniRef100_Q6Q1B9 Cluster: CCAAT-box transcription factor complex WHAP12; n=1; Triticum aestivum|Rep: CCAAT-box transcription factor complex WHAP12 - Triticum aestivum (Wheat), partial (15%)	1
Gma-m041	TC355136	1.5	17.382	1	20	934	953	UGAGCCAAGGAUGACUUGCC	GGCAAAUCAUCCUUGGCUUA	Cleavage		1
Gma-m041	TC383014	1.5	15.232	1	20	1355	1374	UGAGCCAAGGAUGACUUGCC	GGCAACUCAUCCUUGGCUCG	Cleavage	similar to UniRef100_A4ZVU9 Cluster: CCAAT-binding transcription factor; n=1; Medicago truncatula|Rep: CCAAT-binding transcription factor - Medicago truncatula (Barrel medic), partial (71%)	1
Gma-m042	TC362524	0	16.547	1	21	79	99	AGCAAUGGAAUUAUAGACUGC	GCAGUCUAUAAUUCCAUUGCU	Cleavage	disease resistance protein-like protein [Glycine max]	1
Gma-m042	TC369804	0	19.45	1	21	727	747	AGCAAUGGAAUUAUAGACUGC	GCAGUCUAUAAUUCCAUUGCU	Cleavage	resistance-like protein KNBS1 [Glycine max]	1
Gma-m042	TC370444	0	17.1	1	21	685	705	AGCAAUGGAAUUAUAGACUGC	GCAGUCUAUAAUUCCAUUGCU	Cleavage	UniRef100_Q9FXZ1 Cluster: Resistance protein MG23; n=1; Glycine max|Rep: Resistance protein MG23 - Glycine max (Soybean), complete	1
Gma-m042	TC369625	0.5	13.807	1	21	808	828	AGCAAUGGAAUUAUAGACUGC	GCAGUUUAUAAUUCCAUUGCU	Cleavage	homologue to UniRef100_Q8W2C0 Cluster: Functional candidate resistance protein KR1; n=1; Glycine max|Rep: Functional candidate resistance protein KR1 - Glycine max (Soybean), complete	1
Gma-m042	TC354203	1	18.492	1	21	729	749	AGCAAUGGAAUUAUAGACUGC	GCGGUCUAUAAUUCUAUUGCU	Cleavage	UniRef100_Q9FXZ2 Cluster: Resistance protein LM12; n=1; Glycine max|Rep: Resistance protein LM12 - Glycine max (Soybean), complete	1
Gma-m042	TC355441	1.5	17.233	1	21	670	690	AGCAAUGGAAUUAUAGACUGC	GCAGUUUAUAAUUUUAUUGCU	Cleavage	UniRef100_Q84ZV7 Cluster: R 12 protein; n=1; Glycine max|Rep: R 12 protein - Glycine max (Soybean), complete	1
Gma-m042	TC373286	1.5	13.573	1	21	166	186	AGCAAUGGAAUUAUAGACUGC	GCAAUUUAUAAUUCCAUUGCU	Cleavage	UniRef100_Q9FVK3 Cluster: Resistance protein MG63; n=1; Glycine max|Rep: Resistance protein MG63 - Glycine max (Soybean), complete	1
Gma-m042	FK436455	1.5	13.905	1	20	3	22	AGCAAUGGAAUUAUAGACUG	UAGUCUAUGAUUCCAUUGUU	Cleavage	similar to UniRef100_A9VBG6 Cluster: Predicted protein; n=1; Monosiga brevicollis MX1|Rep: Predicted protein - Monosiga brevicollis MX1, partial (10%)	1
Gma-m042	TC367605	2.5	19.847	1	21	685	705	AGCAAUGGAAUUAUAGACUGC	GCAGUUUAUAAUUUGAUUGCU	Cleavage	UniRef100_Q84ZV8 Cluster: R 3 protein; n=2; Glycine max|Rep: R 3 protein - Glycine max (Soybean), complete	1
Gma-m042	TC365716	2	17.588	1	21	634	654	AGCAAUGGAAUUAUAGACUGC	GCAGUUCAUAAUUUCAUUGCU	Cleavage	UniRef100_Q9FVK5 Cluster: Resistance protein LM6; n=4; Glycine max|Rep: Resistance protein LM6 - Glycine max (Soybean), complete	1
Gma-m042	TC348711	2.5	17.416	1	21	757	777	AGCAAUGGAAUUAUAGACUGC	GCAGUUUAUAAUUUGAUUGCU	Cleavage	UniRef100_Q5JBT4 Cluster: Candidate disease-resistance protein SR1; n=1; Glycine max|Rep: Candidate disease-resistance protein SR1 - Glycine max (Soybean), complete	1
Gma-m042	TC367256	3	15.801	1	21	37	57	AGCAAUGGAAUUAUAGACUGC	GCAGUUUAUAAUUCAAUUGCA	Cleavage	UniRef100_Q9ATP5 Cluster: Resistance-like protein KNBS3; n=1; Glycine max|Rep: Resistance-like protein KNBS3 - Glycine max (Soybean), complete	1
Gma-m042	TC362299	2.5	16.17	1	21	724	744	AGCAAUGGAAUUAUAGACUGC	GCACUCUAUGAUUCUGUUGCU	Cleavage	weakly similar to UniRef100_Q8W2C0 Cluster: Functional candidate resistance protein KR1; n=1; Glycine max|Rep: Functional candidate resistance protein KR1 - Glycine max (Soybean), partial (45%)	1
Gma-m042	TC382726	2.5	10.604	1	20	484	503	AGCAAUGGAAUUAUAGACUG	UAGUCUAUAGUUCUGUUGUU	Cleavage	weakly similar to UniRef100_Q8W596 Cluster: Fe-superoxide dismutase; n=1; Medicago sativa|Rep: Fe-superoxide dismutase - Medicago sativa (Alfalfa), partial (6%)	1
Gma-m042	TC367366	2.5	17.28	1	20	55	74	AGCAAUGGAAUUAUAGACUG	UGGUCUGUAAUUUUAUUGCU	Cleavage	UniRef100_Q39868 Cluster: Protein kinase; n=1; Glycine max|Rep: Protein kinase - Glycine max (Soybean), complete	1
Gma-m042	BW659735	3	15.412	1	21	679	699	AGCAAUGGAAUUAUAGACUGC	GCAGUAUAUAAUUUGAUUGCU	Cleavage	similar to UniRef100_Q84ZV3 Cluster: R 4 protein; n=2; Glycine max|Rep: R 4 protein - Glycine max (Soybean), partial (31%)	1
Gma-m042	CD409746	2.5	9.723	1	20	394	413	AGCAAUGGAAUUAUAGACUG	UAGUCUAUUGUUCCAUUGUU	Cleavage	similar to UniRef100_O24430 Cluster: Calmodulin-like domain protein kinase isoenzyme beta; n=1; Glycine max|Rep: Calmodulin-like domain protein kinase isoenzyme beta - Glycine max (Soybean), partial (38%)	1
Gma-m042	TC349138	3	12.421	1	20	423	442	AGCAAUGGAAUUAUAGACUG	CAGUCUGUAGUUUCAAUGCU	Cleavage	similar to UniRef100_A7PT54 Cluster: Chromosome chr8 scaffold_29, whole genome shotgun sequence; n=1; Vitis vinifera|Rep: Chromosome chr8 scaffold_29, whole genome shotgun sequence - Vitis vinifera (Grape), partial (68%)	1
Gma-m042	TC359847	3	12.421	1	20	214	233	AGCAAUGGAAUUAUAGACUG	CAGUCUGUAGUUUCAAUGCU	Cleavage	similar to UniRef100_A7PT54 Cluster: Chromosome chr8 scaffold_29, whole genome shotgun sequence; n=1; Vitis vinifera|Rep: Chromosome chr8 scaffold_29, whole genome shotgun sequence - Vitis vinifera (Grape), partial (59%)	1
Gma-m042	TC368269	3	12.639	1	21	334	354	AGCAAUGGAAUUAUAGACUGC	GCAGUUUGUAAAUGCAUUGCU	Translation	homologue to UniRef100_Q2HUL6 Cluster: Helix-loop-helix DNA-binding; n=1; Medicago truncatula|Rep: Helix-loop-helix DNA-binding - Medicago truncatula (Barrel medic), partial (18%)	1
Gma-m042	TC400019	3	16.346	1	21	310	330	AGCAAUGGAAUUAUAGACUGC	GCAGUUUGUAAAUGCAUUGCU	Translation	homologue to UniRef100_A7PA22 Cluster: Chromosome chr14 scaffold_9, whole genome shotgun sequence; n=1; Vitis vinifera|Rep: Chromosome chr14 scaffold_9, whole genome shotgun sequence - Vitis vinifera (Grape), partial (5%)	1
Gma-m042	TC377320	3	16.386	1	21	749	769	AGCAAUGGAAUUAUAGACUGC	GCAGUUUGUAAAUGCAUUGCU	Translation	homologue to UniRef100_A7PA22 Cluster: Chromosome chr14 scaffold_9, whole genome shotgun sequence; n=1; Vitis vinifera|Rep: Chromosome chr14 scaffold_9, whole genome shotgun sequence - Vitis vinifera (Grape), partial (37%)	1
Gma-m043	GR835006	2	14.456	1	20	433	452	UAAUCUGCAUCCUGAGGUUU	UUACCUCAGGAUGCAGAUUA	Cleavage	weakly similar to UniRef100_A7P9T3 Cluster: Chromosome chr14 scaffold_9, whole genome shotgun sequence; n=1; Vitis vinifera|Rep: Chromosome chr14 scaffold_9, whole genome shotgun sequence - Vitis vinifera (Grape), partial (14%)	1
Gma-m043	BI423963	2.5	19.14	1	21	163	183	UAAUCUGCAUCCUGAGGUUUA	UAAAUCUGGGGAUGCAGAUUG	Cleavage	similar to UniRef100_Q2QDD6 Cluster: Nodulin-like protein; n=1; Gossypium hirsutum|Rep: Nodulin-like protein - Gossypium hirsutum (Upland cotton) (Gossypium mexicanum), partial (22%)	1
Gma-m043	TC370062	2.5	19.14	1	21	221	241	UAAUCUGCAUCCUGAGGUUUA	UAAAUCUGGGGAUGCAGAUUG	Cleavage	weakly similar to UniRef100_A7PMD8 Cluster: Chromosome chr14 scaffold_21, whole genome shotgun sequence; n=1; Vitis vinifera|Rep: Chromosome chr14 scaffold_21, whole genome shotgun sequence - Vitis vinifera (Grape), partial (30%)	1
Gma-m043	TC373843	3	16.604	1	20	1142	1161	UAAUCUGCAUCCUGAGGUUU	GAAUCUCAGGAAGCAGAUUU	Translation	similar to UniRef100_A7QWW1 Cluster: Chromosome chr13 scaffold_210, whole genome shotgun sequence; n=1; Vitis vinifera|Rep: Chromosome chr13 scaffold_210, whole genome shotgun sequence - Vitis vinifera (Grape), partial (29%)	1
Gma-m043	GE096516	3	15.492	1	20	32	51	UAAUCUGCAUCCUGAGGUUU	AAAUCAGAGGAUGCAGGUUA	Cleavage		1
Gma-m043	BF425667	3	16.788	1	20	115	134	UAAUCUGCAUCCUGAGGUUU	AAACAUCAGGAAGUAGGUUA	Translation	similar to UniRef100_A7Q0G7 Cluster: Ribosomal protein L19; n=1; Vitis vinifera|Rep: Ribosomal protein L19 - Vitis vinifera (Grape), partial (53%)	1
Gma-m044	AW705935	2.5	11.029	1	21	147	167	UCAAUCCUGGAAGAACCGGCG	UGCUGGUUCUUUCUGGAUUGG	Cleavage	similar to UniRef100_A9V313 Cluster: Predicted protein; n=1; Monosiga brevicollis MX1|Rep: Predicted protein - Monosiga brevicollis MX1, partial (3%)	1
Gma-m045	CO979466	0	24.45	1	21	659	679	CGAUGUUGGUGAGGUUCAAUC	GAUUGAACCUCACCAACAUCG	Cleavage		1
Gma-m045	TC387287	3	10.588	1	21	487	507	CGAUGUUGGUGAGGUUCAAUC	GAUUGAGCCUCAUCAAAAUUG	Cleavage	weakly similar to UniRef100_A7PAJ8 Cluster: Chromosome chr14 scaffold_9, whole genome shotgun sequence; n=1; Vitis vinifera|Rep: Chromosome chr14 scaffold_9, whole genome shotgun sequence - Vitis vinifera (Grape), partial (12%)	1
Gma-m045	TC369621	3	12.333	1	21	407	427	CGAUGUUGGUGAGGUUCAAUC	GAUUGAGCCUCAUCAAAAUUG	Cleavage		1
Gma-m045	TC408431	2	11.639	1	20	129	148	CGAUGUUGGUGAGGUUCAAU	AUUGAACGUCAUCAACAUUG	Cleavage		1
Gma-m045	TC374527	2	11.231	1	20	525	544	CGAUGUUGGUGAGGUUCAAU	AUUGAACGUCAUCAACAUUG	Cleavage	weakly similar to UniRef100_A7P915 Cluster: Chromosome chr3 scaffold_8, whole genome shotgun sequence; n=1; Vitis vinifera|Rep: Chromosome chr3 scaffold_8, whole genome shotgun sequence - Vitis vinifera (Grape), partial (32%)	1
Gma-m045	TC400110	3	8.718	1	20	524	543	CGAUGUUGGUGAGGUUCAAU	AUUGAAUCUCAUCAAAAUUG	Cleavage		1
Gma-m045	TC384533	3	10.149	1	20	330	349	CGAUGUUGGUGAGGUUCAAU	AUUGACCCUCAUCAACGUCU	Cleavage	similar to UniRef100_A2Q418 Cluster: Leucine-rich repeat, typical subtype; n=1; Medicago truncatula|Rep: Leucine-rich repeat, typical subtype - Medicago truncatula (Barrel medic), partial (19%)	1
Gma-m045	GR860327	3	11.879	1	20	667	686	CGAUGUUGGUGAGGUUCAAU	UUUGUACCUCAUCAGCAUCG	Cleavage		1
Gma-m045	CO983408	3	10.302	1	20	198	217	CGAUGUUGGUGAGGUUCAAU	UUUUAACCUCAUCAACAUUG	Cleavage	similar to UniRef100_A7PPZ6 Cluster: Chromosome chr18 scaffold_24, whole genome shotgun sequence; n=1; Vitis vinifera|Rep: Chromosome chr18 scaffold_24, whole genome shotgun sequence - Vitis vinifera (Grape), partial (54%)	1
Gma-m045	TC363523	3	10.613	1	20	762	781	CGAUGUUGGUGAGGUUCAAU	AUUGACCCUCAUCAACGUCU	Cleavage	similar to UniRef100_A7Q698 Cluster: Chromosome chr11 scaffold_56, whole genome shotgun sequence; n=2; Vitis vinifera|Rep: Chromosome chr11 scaffold_56, whole genome shotgun sequence - Vitis vinifera (Grape), partial (71%)	1
Gma-m045	TC396862	3	23.693	1	20	35	54	CGAUGUUGGUGAGGUUCAAU	GUGGAACCUCACCGACGUUG	Cleavage	weakly similar to UniRef100_A7QJF6 Cluster: Chromosome chr8 scaffold_106, whole genome shotgun sequence; n=1; Vitis vinifera|Rep: Chromosome chr8 scaffold_106, whole genome shotgun sequence - Vitis vinifera (Grape), partial (25%)	1
Gma-m045	GE083705	3	4.619	1	20	67	86	CGAUGUUGGUGAGGUUCAAU	AUAGAUCCUCACCAACAUCU	Cleavage	weakly similar to UniRef100_A4GN92 Cluster: RB; n=1; Solanum verrucosum|Rep: RB - Solanum verrucosum, partial (4%)	1
Gma-m046	BW658155	1.5	20.697	1	21	350	370	UGCAUUUGCACCUGCACUUUA	UCAGGUGCAGGUGCAAAUGCA	Cleavage	similar to UniRef100_A9V249 Cluster: Predicted protein; n=1; Monosiga brevicollis MX1|Rep: Predicted protein - Monosiga brevicollis MX1, partial (3%)	1
Gma-m046	TC389850	2.5	18.495	1	20	209	228	UGCAUUUGCACCUGCACUUU	GGGGUGCAGGUGCAGGUGCA	Cleavage	similar to UniRef100_A7PZX5 Cluster: Chromosome chr15 scaffold_40, whole genome shotgun sequence; n=1; Vitis vinifera|Rep: Chromosome chr15 scaffold_40, whole genome shotgun sequence - Vitis vinifera (Grape), partial (24%)	1
Gma-m046	TC354184	2.5	17.143	1	20	169	188	UGCAUUUGCACCUGCACUUU	CAAGUGCAAGUGCAAGUGCA	Cleavage		1
Gma-m046	TC396680	2.5	17.07	1	20	1055	1074	UGCAUUUGCACCUGCACUUU	AAAGUGUAGGAGCAGAUGUA	Translation	homologue to UniRef100_A7P7E9 Cluster: Chromosome chr9 scaffold_7, whole genome shotgun sequence; n=1; Vitis vinifera|Rep: Chromosome chr9 scaffold_7, whole genome shotgun sequence - Vitis vinifera (Grape), partial (35%)	1
Gma-m046	TC417363	3	14.796	1	21	744	764	UGCAUUUGCACCUGCACUUUA	UAAAGUUCGGUUGCAAGUGCA	Translation		1
Gma-m046	DV468646	2.5	16.784	1	20	222	241	UGCAUUUGCACCUGCACUUU	AAAGAGCAGGUGGAAGUGCA	Cleavage	homologue to UniRef100_Q39235 Cluster: TFIIA; n=1; Arabidopsis thaliana|Rep: TFIIA - Arabidopsis thaliana (Mouse-ear cress), partial (15%)	1
Gma-m046	TC398976	3	15.09	1	20	218	237	UGCAUUUGCACCUGCACUUU	GAAGUGCAAGUGCAAGUGUG	Cleavage	similar to UniRef100_A7QC83 Cluster: Chromosome undetermined scaffold_77, whole genome shotgun sequence; n=1; Vitis vinifera|Rep: Chromosome undetermined scaffold_77, whole genome shotgun sequence - Vitis vinifera (Grape), partial (15%)	1
Gma-m046	FK513535	3	17.265	1	20	104	123	UGCAUUUGCACCUGCACUUU	CAAAUGCAGAUGCAAAUGCA	Translation	similar to UniRef100_Q95KP8 Cluster: Sialic acid-binding lectin Siglec-L1; n=1; Pongo pygmaeus|Rep: Sialic acid-binding lectin Siglec-L1 - Pongo pygmaeus (Orangutan), partial (5%)	1
Gma-m046	BG155079	3	22.725	1	20	55	74	UGCAUUUGCACCUGCACUUU	AAAUUGCAGGGGCAAAUGCC	Translation		1
Gma-m046	TC364002	3	24.112	1	20	328	347	UGCAUUUGCACCUGCACUUU	AAAUUGCAGGGGCAAAUGCC	Translation	similar to UniRef100_A7P762 Cluster: Chromosome chr9 scaffold_7, whole genome shotgun sequence; n=1; Vitis vinifera|Rep: Chromosome chr9 scaffold_7, whole genome shotgun sequence - Vitis vinifera (Grape), partial (10%)	1
Gma-m046	TC378484	3	15.421	1	20	152	171	UGCAUUUGCACCUGCACUUU	CAAGAGCAGGUGGAAAUGCA	Cleavage	similar to UniRef100_Q2HS29 Cluster: Transcription factor IIA, beta-barrel; n=1; Medicago truncatula|Rep: Transcription factor IIA, beta-barrel - Medicago truncatula (Barrel medic), partial (51%)	1
Gma-m046	TC363459	3	23.603	1	20	603	622	UGCAUUUGCACCUGCACUUU	AAAUUGCAGGGGCAAAUGCC	Translation	similar to UniRef100_A7P762 Cluster: Chromosome chr9 scaffold_7, whole genome shotgun sequence; n=1; Vitis vinifera|Rep: Chromosome chr9 scaffold_7, whole genome shotgun sequence - Vitis vinifera (Grape), partial (22%)	1
Gma-m047	BQ079576	3	10.321	1	22	16	37	UGAGCCAGGAUGGCUUGCCGGC	GCCAGCAAGCCAUCUUGGCUUU	Cleavage	similar to UniRef100_A2F7D3 Cluster: RasGEF domain containing protein; n=1; Trichomonas vaginalis G3|Rep: RasGEF domain, partial (2%)	1
Gma-m047	TC374316	3	13.144	1	22	438	459	UGAGCCAGGAUGGCUUGCCGGC	GCCAGCAAGCCAUCUUGGCUUU	Cleavage	similar to UniRef100_A7P747 Cluster: Chromosome chr9 scaffold_7, whole genome shotgun sequence; n=1; Vitis vinifera|Rep: Chromosome chr9 scaffold_7, whole genome shotgun sequence - Vitis vinifera (Grape), partial (23%)	1
Gma-m047	TC391968	3	20.908	1	20	433	452	UGAGCCAGGAUGGCUUGCCG	CGGCCAGCCAUGCUGGUUUA	Translation	homologue to UniRef100_P49351 Cluster: Farnesyl pyrophosphate synthetase 1 (FPP synthetase 1) (FPS 1) (Farnesyl diphosphate synthetase 1) [Includes: Dimethylallyltranstransferase ; Geranyltranstransferase ]; n=1; Lupinus albus|Rep: Farnesyl pyrophosphate synthetase 1 (FPP synthetase 1) (FPS 1) (Farnesyl diphosphate synthetase 1) [Includes: Dimethylallyltranstransferase ; Geranyltranstransferase ]…	1
Gma-m048	TC378864	0.5	13.908	1	21	80	100	UCAUUGAGUGCAGCGUUGAUG	UAUCAAUGCUGCACUCAAUGA	Cleavage	similar to UniRef100_P93368 Cluster: Diphenol oxidase; n=1; Nicotiana tabacum|Rep: Diphenol oxidase - Nicotiana tabacum (Common tobacco), partial (68%)	1
Gma-m048	TC354218	0.5	15.392	1	21	722	742	UCAUUGAGUGCAGCGUUGAUG	UAUCAAUGCUGCACUCAAUGA	Cleavage	weakly similar to UniRef100_Q9SR40 Cluster: Laccase-7 precursor; n=1; Arabidopsis thaliana|Rep: Laccase-7 precursor - Arabidopsis thaliana (Mouse-ear cress), partial (79%)	1
Gma-m048	BE474231	0.5	11.731	1	20	90	109	UCAUUGAGUGCAGCGUUGAU	AUCAACGCUGCACUUAAUGA	Cleavage	homologue to UniRef100_A7PIP9 Cluster: Chromosome chr13 scaffold_17, whole genome shotgun sequence; n=1; Vitis vinifera|Rep: Chromosome chr13 scaffold_17, whole genome shotgun sequence - Vitis vinifera (Grape), partial (19%)	1
Gma-m048	TC414829	0.5	18.782	1	20	77	96	UCAUUGAGUGCAGCGUUGAU	AUCAAUGCUGCACUCAAUGA	Cleavage	similar to UniRef100_Q9FJD5 Cluster: Laccase-17 precursor; n=1; Arabidopsis thaliana|Rep: Laccase-17 precursor - Arabidopsis thaliana (Mouse-ear cress), partial (17%)	1
Gma-m048	TC371812	1	10.553	1	21	654	674	UCAUUGAGUGCAGCGUUGAUG	UAUCAACGCUGCACUCAAUGC	Cleavage	weakly similar to UniRef100_A7PNX8 Cluster: Chromosome chr8 scaffold_23, whole genome shotgun sequence; n=1; Vitis vinifera|Rep: Chromosome chr8 scaffold_23, whole genome shotgun sequence - Vitis vinifera (Grape), partial (40%)	1
Gma-m048	TC348738	2	9.689	1	21	702	722	UCAUUGAGUGCAGCGUUGAUG	CAUCAAUGCUGCACUCAAUCA	Cleavage	UniRef100_Q8L4Y3 Cluster: Diphenol oxidase laccase; n=1; Glycine max|Rep: Diphenol oxidase laccase - Glycine max (Soybean), complete	1
Gma-m048	TC391633	1.5	12.366	1	20	563	582	UCAUUGAGUGCAGCGUUGAU	AUCAACGCUGCACUGAAUGA	Cleavage	similar to UniRef100_P93366 Cluster: Diphenol oxidase; n=1; Nicotiana tabacum|Rep: Diphenol oxidase - Nicotiana tabacum (Common tobacco), partial (93%)	1
Gma-m048	TC382844	2	11.867	1	20	264	283	UCAUUGAGUGCAGCGUUGAU	AUCAACGCUGCAUUCAAUAA	Cleavage	weakly similar to UniRef100_Q9SR40 Cluster: Laccase-7 precursor; n=1; Arabidopsis thaliana|Rep: Laccase-7 precursor - Arabidopsis thaliana (Mouse-ear cress), partial (22%)	1
Gma-m048	TC381077	2	5.625	1	20	2	21	UCAUUGAGUGCAGCGUUGAU	AUCAACGCUGCAUUCAAUAA	Cleavage	weakly similar to UniRef100_A7PNX8 Cluster: Chromosome chr8 scaffold_23, whole genome shotgun sequence; n=1; Vitis vinifera|Rep: Chromosome chr8 scaffold_23, whole genome shotgun sequence - Vitis vinifera (Grape), partial (37%)	1
Gma-m048	TC408946	2.5	19.882	1	20	124	143	UCAUUGAGUGCAGCGUUGAU	AUUGACGUUGUGCUCAAUGA	Cleavage	UniRef100_A7P7D8 Cluster: Chromosome chr9 scaffold_7, whole genome shotgun sequence; n=1; Vitis vinifera|Rep: Chromosome chr9 scaffold_7, whole genome shotgun sequence - Vitis vinifera (Grape), partial (13%)	1
Gma-m048	FK018104	3	11.384	1	21	208	228	UCAUUGAGUGCAGCGUUGAUG	CAUCAAUGCUGCCCUGAAUGA	Translation	similar to UniRef100_A7PVW2 Cluster: Chromosome chr8 scaffold_34, whole genome shotgun sequence; n=1; Vitis vinifera|Rep: Chromosome chr8 scaffold_34, whole genome shotgun sequence - Vitis vinifera (Grape), partial (40%)	1
Gma-m048	TC387507	2.5	11.153	1	20	708	727	UCAUUGAGUGCAGCGUUGAU	AUCAACUCUGCACUCAAUAA	Cleavage	similar to UniRef100_A7PNX8 Cluster: Chromosome chr8 scaffold_23, whole genome shotgun sequence; n=1; Vitis vinifera|Rep: Chromosome chr8 scaffold_23, whole genome shotgun sequence - Vitis vinifera (Grape), partial (79%)	1
Gma-m048	TC351582	3	22.979	1	20	1579	1598	UCAUUGAGUGCAGCGUUGAU	AUUGGUGCUGCAUUUAAUGA	Cleavage	similar to UniRef100_A7PJP2 Cluster: Chromosome chr12 scaffold_18, whole genome shotgun sequence; n=1; Vitis vinifera|Rep: Chromosome chr12 scaffold_18, whole genome shotgun sequence - Vitis vinifera (Grape), partial (81%)	1
Gma-m048	TC399860	3	18.933	1	21	246	266	UCAUUGAGUGCAGCGUUGAUG	UGUUGAUGCUGCAAUCAAUGA	Cleavage	similar to UniRef100_Q9ZR69 Cluster: Acetyl-CoA synthetase; n=1; Solanum tuberosum|Rep: Acetyl-CoA synthetase - Solanum tuberosum (Potato), partial (30%)	1
Gma-m048	TC361643	3	20.174	1	20	166	185	UCAUUGAGUGCAGCGUUGAU	GUCGAUGUUGCAAUCAAUGA	Cleavage	similar to UniRef100_A7QPP8 Cluster: Chromosome chr10 scaffold_138, whole genome shotgun sequence; n=1; Vitis vinifera|Rep: Chromosome chr10 scaffold_138, whole genome shotgun sequence - Vitis vinifera (Grape), partial (19%)	1
Gma-m048	TC392371	2.5	14.037	1	20	640	659	UCAUUGAGUGCAGCGUUGAU	GUCAACGAUUCACUCAAUGA	Translation	homologue to UniRef100_A7QMM3 Cluster: Chromosome chr19 scaffold_126, whole genome shotgun sequence; n=1; Vitis vinifera|Rep: Chromosome chr19 scaffold_126, whole genome shotgun sequence - Vitis vinifera (Grape), partial (16%)	1
Gma-m048	TC369680	2.5	13.412	1	20	126	145	UCAUUGAGUGCAGCGUUGAU	GUCAACGAUUCACUCAAUGA	Translation	similar to UniRef100_A7QMM3 Cluster: Chromosome chr19 scaffold_126, whole genome shotgun sequence; n=1; Vitis vinifera|Rep: Chromosome chr19 scaffold_126, whole genome shotgun sequence - Vitis vinifera (Grape), partial (72%)	1
Gma-m049	TC390110	2.5	12.535	1	21	469	489	AAAAGCACUUAAGGAACGGUA	UACAGUUUUUUAGGUGCUUUU	Cleavage	weakly similar to UniRef100_A7QC07 Cluster: Chromosome chr10 scaffold_76, whole genome shotgun sequence; n=1; Vitis vinifera|Rep: Chromosome chr10 scaffold_76, whole genome shotgun sequence - Vitis vinifera (Grape), partial (15%)	1
Gma-m049	BQ296277	2.5	17.805	1	21	332	352	AAAAGCACUUAAGGAACGGUA	UGUAGUUCCUUAGGUGCUUUU	Cleavage	weakly similar to UniRef100_Q9SR97 Cluster: Protein yippee-like At3g08990; n=1; Arabidopsis thaliana|Rep: Protein yippee-like At3g08990 - Arabidopsis thaliana (Mouse-ear cress), partial (55%)	1
Gma-m049	BE800760	2.5	13.756	1	21	103	123	AAAAGCACUUAAGGAACGGUA	UAUAGUUUCUUAGGUGCUUUU	Cleavage		1
Gma-m049	TC365790	2.5	10.332	1	21	1179	1199	AAAAGCACUUAAGGAACGGUA	UACAGUUUCUUAUGUGCUUUU	Translation	weakly similar to UniRef100_A6QR87 Cluster: At5g20670; n=1; Arabidopsis thaliana|Rep: At5g20670 - Arabidopsis thaliana (Mouse-ear cress), partial (45%)	1
Gma-m049	TC391179	3	15.05	1	21	540	560	AAAAGCACUUAAGGAACGGUA	UACAGUUUUUUAGGUGUUUUU	Cleavage	similar to UniRef100_A7R074 Cluster: Chromosome undetermined scaffold_298, whole genome shotgun sequence; n=1; Vitis vinifera|Rep: Chromosome undetermined scaffold_298, whole genome shotgun sequence - Vitis vinifera (Grape), partial (55%)	1
Gma-m049	TC359780	3	13.584	1	21	1286	1306	AAAAGCACUUAAGGAACGGUA	UGCCUUUUCUUAAUUGCUUUU	Cleavage	similar to UniRef100_A7P5B0 Cluster: Chromosome chr4 scaffold_6, whole genome shotgun sequence; n=1; Vitis vinifera|Rep: Chromosome chr4 scaffold_6, whole genome shotgun sequence - Vitis vinifera (Grape), partial (81%)	1
Gma-m049	TC350894	3	17.07	1	21	843	863	AAAAGCACUUAAGGAACGGUA	UGCAGUUGCUUAGGUGCUUUU	Cleavage	similar to UniRef100_Q9SWE5 Cluster: Phosphopantothenoylcysteine decarboxylase; n=1; Arabidopsis thaliana|Rep: Phosphopantothenoylcysteine decarboxylase - Arabidopsis thaliana (Mouse-ear cress), partial (89%)	1
Gma-m049	TC365239	3	16.029	1	21	363	383	AAAAGCACUUAAGGAACGGUA	UGCAGUUCCUUAAAUGUUUUU	Cleavage	similar to UniRef100_A8HY66 Cluster: Predicted protein; n=1; Chlamydomonas reinhardtii|Rep: Predicted protein - Chlamydomonas reinhardtii, partial (6%)	1
Gma-m049	TC414689	3	16.776	1	21	465	485	AAAAGCACUUAAGGAACGGUA	UGCAGUUGCUUAGGUGCUUUU	Cleavage	similar to UniRef100_P94063 Cluster: Probable phosphopantothenoylcysteine decarboxylase; n=1; Arabidopsis thaliana|Rep: Probable phosphopantothenoylcysteine decarboxylase - Arabidopsis thaliana (Mouse-ear cress), partial (16%)	1
Gma-m049	TC393556	3	16.981	1	21	262	282	AAAAGCACUUAAGGAACGGUA	UGCAGUUUCUUAUGUGCUUUU	Translation		1
Gma-m049	EV271389	3	20.477	1	21	360	380	AAAAGCACUUAAGGAACGGUA	UGUAGUUCCUUAACUGCUUUU	Cleavage	homologue to UniRef100_Q0IJ86 Cluster: Chloride channel; n=1; Glycine max|Rep: Chloride channel - Glycine max (Soybean), partial (10%)	1
Gma-m049	GD886332	3	17.319	1	21	95	115	AAAAGCACUUAAGGAACGGUA	UGCAGUUGCUUAGGUGCUUUU	Cleavage	similar to UniRef100_Q70NW3 Cluster: Cytochrome c oxidase subunit 3; n=1; Strongyloides stercoralis|Rep: Cytochrome c oxidase subunit 3 - Strongyloides stercoralis, partial (5%)	1
Gma-m050	BW658155	1.5	20.697	1	21	350	370	UGCAUUUGCACCUGCACUUUA	UCAGGUGCAGGUGCAAAUGCA	Cleavage	similar to UniRef100_A9V249 Cluster: Predicted protein; n=1; Monosiga brevicollis MX1|Rep: Predicted protein - Monosiga brevicollis MX1, partial (3%)	1
Gma-m050	TC389850	2.5	18.495	1	20	209	228	UGCAUUUGCACCUGCACUUU	GGGGUGCAGGUGCAGGUGCA	Cleavage	similar to UniRef100_A7PZX5 Cluster: Chromosome chr15 scaffold_40, whole genome shotgun sequence; n=1; Vitis vinifera|Rep: Chromosome chr15 scaffold_40, whole genome shotgun sequence - Vitis vinifera (Grape), partial (24%)	1
Gma-m050	TC354184	2.5	17.143	1	20	169	188	UGCAUUUGCACCUGCACUUU	CAAGUGCAAGUGCAAGUGCA	Cleavage		1
Gma-m050	TC396680	2.5	17.07	1	20	1055	1074	UGCAUUUGCACCUGCACUUU	AAAGUGUAGGAGCAGAUGUA	Translation	homologue to UniRef100_A7P7E9 Cluster: Chromosome chr9 scaffold_7, whole genome shotgun sequence; n=1; Vitis vinifera|Rep: Chromosome chr9 scaffold_7, whole genome shotgun sequence - Vitis vinifera (Grape), partial (35%)	1
Gma-m050	TC417363	3	14.796	1	21	744	764	UGCAUUUGCACCUGCACUUUA	UAAAGUUCGGUUGCAAGUGCA	Translation		1
Gma-m050	DV468646	2.5	16.784	1	20	222	241	UGCAUUUGCACCUGCACUUU	AAAGAGCAGGUGGAAGUGCA	Cleavage	homologue to UniRef100_Q39235 Cluster: TFIIA; n=1; Arabidopsis thaliana|Rep: TFIIA - Arabidopsis thaliana (Mouse-ear cress), partial (15%)	1
Gma-m050	TC398976	3	15.09	1	20	218	237	UGCAUUUGCACCUGCACUUU	GAAGUGCAAGUGCAAGUGUG	Cleavage	similar to UniRef100_A7QC83 Cluster: Chromosome undetermined scaffold_77, whole genome shotgun sequence; n=1; Vitis vinifera|Rep: Chromosome undetermined scaffold_77, whole genome shotgun sequence - Vitis vinifera (Grape), partial (15%)	1
Gma-m050	FK513535	3	17.265	1	20	104	123	UGCAUUUGCACCUGCACUUU	CAAAUGCAGAUGCAAAUGCA	Translation	similar to UniRef100_Q95KP8 Cluster: Sialic acid-binding lectin Siglec-L1; n=1; Pongo pygmaeus|Rep: Sialic acid-binding lectin Siglec-L1 - Pongo pygmaeus (Orangutan), partial (5%)	1
Gma-m050	BG155079	3	22.725	1	20	55	74	UGCAUUUGCACCUGCACUUU	AAAUUGCAGGGGCAAAUGCC	Translation		1
Gma-m050	TC364002	3	24.112	1	20	328	347	UGCAUUUGCACCUGCACUUU	AAAUUGCAGGGGCAAAUGCC	Translation	similar to UniRef100_A7P762 Cluster: Chromosome chr9 scaffold_7, whole genome shotgun sequence; n=1; Vitis vinifera|Rep: Chromosome chr9 scaffold_7, whole genome shotgun sequence - Vitis vinifera (Grape), partial (10%)	1
Gma-m050	TC378484	3	15.421	1	20	152	171	UGCAUUUGCACCUGCACUUU	CAAGAGCAGGUGGAAAUGCA	Cleavage	similar to UniRef100_Q2HS29 Cluster: Transcription factor IIA, beta-barrel; n=1; Medicago truncatula|Rep: Transcription factor IIA, beta-barrel - Medicago truncatula (Barrel medic), partial (51%)	1
Gma-m050	TC363459	3	23.603	1	20	603	622	UGCAUUUGCACCUGCACUUU	AAAUUGCAGGGGCAAAUGCC	Translation	similar to UniRef100_A7P762 Cluster: Chromosome chr9 scaffold_7, whole genome shotgun sequence; n=1; Vitis vinifera|Rep: Chromosome chr9 scaffold_7, whole genome shotgun sequence - Vitis vinifera (Grape), partial (22%)	1
Gma-m005	TC362069	2	19.693	1	20	241	260	CGGGCAAGUUGUUUUUGGCU	AGUCAAAAACAACUGGCCCG	Cleavage	similar to UniRef100_A7PCK3 Cluster: Chromosome chr17 scaffold_12, whole genome shotgun sequence; n=1; Vitis vinifera|Rep: Chromosome chr17 scaffold_12, whole genome shotgun sequence - Vitis vinifera (Grape), partial (43%)	1
Gma-m005	TC359161	1.5	14.558	1	20	476	495	CGGGCAAGUUGUUUUUGGCU	AGACAAAAGCAACUUGCCCG	Cleavage	similar to UniRef100_A7PTH3 Cluster: Chromosome chr8 scaffold_29, whole genome shotgun sequence; n=1; Vitis vinifera|Rep: Chromosome chr8 scaffold_29, whole genome shotgun sequence - Vitis vinifera (Grape), partial (36%)	1
Gma-m005	TC420280	3	21.671	1	21	70	90	CGGGCAAGUUGUUUUUGGCUA	UAGCCAGAAACAACUAGUUCG	Cleavage	homologue to UniRef100_Q9LPM4 Cluster: F2J10.9 protein; n=1; Arabidopsis thaliana|Rep: F2J10.9 protein - Arabidopsis thaliana (Mouse-ear cress), partial (8%)	1
Gma-m005	AI941347	3	15.944	1	20	278	297	CGGGCAAGUUGUUUUUGGCU	GGUCGAAAACAAUUUGCCCA	Cleavage	homologue to UniRef100_A7R0J1 Cluster: Chromosome undetermined scaffold_310, whole genome shotgun sequence; n=1; Vitis vinifera|Rep: Chromosome undetermined scaffold_310, whole genome shotgun sequence - Vitis vinifera (Grape), partial (17%)	1
Gma-m005	DB970512	2.5	11.123	1	20	271	290	CGGGCAAGUUGUUUUUGGCU	AGCCAAAACCAACUUCCCCG	Cleavage	similar to UniRef100_Q2I2S8 Cluster: Ethylene-responsive element-binding protein; n=1; Medicago truncatula|Rep: Ethylene-responsive element-binding protein - Medicago truncatula (Barrel medic), partial (39%)	1
Gma-m005	TC358244	2.5	10.145	1	20	238	257	CGGGCAAGUUGUUUUUGGCU	AGCCAAAACCAACUUCCCCG	Cleavage	similar to UniRef100_Q2I2S8 Cluster: Ethylene-responsive element-binding protein; n=1; Medicago truncatula|Rep: Ethylene-responsive element-binding protein - Medicago truncatula (Barrel medic), partial (59%)	1
Gma-m005	TC411525	3	17.389	1	20	250	269	CGGGCAAGUUGUUUUUGGCU	AGGCAAAAACAACUUGCUUU	Cleavage	similar to UniRef100_A7P8T9 Cluster: Chromosome chr3 scaffold_8, whole genome shotgun sequence; n=1; Vitis vinifera|Rep: Chromosome chr3 scaffold_8, whole genome shotgun sequence - Vitis vinifera (Grape), partial (16%)	1
Gma-m005	TC361718	3	11.875	1	20	944	963	CGGGCAAGUUGUUUUUGGCU	AGCCAAGAAAAAUUUGCCCU	Translation	similar to UniRef100_A7PR54 Cluster: ATP-dependent Clp protease proteolytic subunit; n=1; Vitis vinifera|Rep: ATP-dependent Clp protease proteolytic subunit - Vitis vinifera (Grape), partial (76%)	1
Gma-m006	TC385742	3	16.976	1	22	235	256	CCUCAUUCCAAACAUCAUCUAA	UUGGAUGAUGUUUGGAAUGAAA	Cleavage	homologue to UniRef100_Q9M5V3 Cluster: Disease resistance-like protein; n=1; Glycine max|Rep: Disease resistance-like protein - Glycine max (Soybean), complete	1
Gma-m006	TC361530	3	17.77	1	22	417	438	CCUCAUUCCAAACAUCAUCUAA	UUGGAUGAUGUUUGGAAUGAAC	Cleavage	homologue to UniRef100_Q6DW76 Cluster: Digalactosyldiacylglycerol synthase 1, chloroplast precursor; n=1; Glycine max|Rep: Digalactosyldiacylglycerol synthase 1, chloroplast precursor - Glycine max (Soybean), partial (9%)	1
Gma-m006	BG507325	2.5	10.615	1	22	7	28	CCUCAUUCCAAACAUCAUCUAA	UUGGACGAUGUUUGGAAUGAGA	Cleavage	similar to UniRef100_Q6SQJ1 Cluster: NBS-LRR type disease resistance protein RPG1-B; n=1; Glycine max|Rep: NBS-LRR type disease resistance protein RPG1-B - Glycine max (Soybean), partial (3%)	1
Gma-m006	TC388311	2.5	20.948	1	22	100	121	CCUCAUUCCAAACAUCAUCUAA	UUAGAACAUGUUUGGAAUGGGG	Cleavage	weakly similar to UniRef100_Q9LNG5 Cluster: Serine/threonine protein phosphatase 7 long form homolog; n=1; Arabidopsis thaliana|Rep: Serine/threonine protein phosphatase 7 long form homolog - Arabidopsis thaliana (Mouse-ear cress), partial (9%)	1
Gma-m006	TC372441	3	15.029	1	21	1193	1213	CCUCAUUCCAAACAUCAUCUA	UAGAUGAUGUUGAGAAUGAGA	Translation	homologue to UniRef100_Q0PJB9 Cluster: MYB transcription factor MYB131; n=1; Glycine max|Rep: MYB transcription factor MYB131 - Glycine max (Soybean), complete	1
Gma-m006	TC384036	3	21.144	1	22	240	261	CCUCAUUCCAAACAUCAUCUAA	UGGGGUGAUGGUUGGGAUGGGG	Cleavage	UniRef100_A1Y2A0 Cluster: Actin; n=1; Aegiceras corniculatum|Rep: Actin - Aegiceras corniculatum, partial (37%)	1
Gma-m006	TC374191	3	17.289	1	20	474	493	CCUCAUUCCAAACAUCAUCU	UGAUGAUGAUUGGAGUGGGG	Cleavage	UniRef100_O48561 Cluster: Catalase-4; n=1; Glycine max|Rep: Catalase-4 - Glycine max (Soybean), partial (35%)	1
Gma-m009	GE126138	3	13.802	1	21	164	184	UAUUGACGCUGCACUCAAUCA	UAAUUGAGUGCAGCGUUGAUC	Cleavage	weakly similar to UniRef100_Q9SR40 Cluster: Laccase-7 precursor; n=1; Arabidopsis thaliana|Rep: Laccase-7 precursor - Arabidopsis thaliana (Mouse-ear cress), partial (11%)	1
Gma-m009	TC379804	3	11.261	1	20	511	530	UAUUGACGCUGCACUCAAUC	GAUUAAGAGCAGUGUCAAUG	Cleavage	similar to UniRef100_A6LSP5 Cluster: Phosphatidate cytidylyltransferase precursor; n=1; Clostridium beijerinckii NCIMB 8052|Rep: Phosphatidate cytidylyltransferase precursor - Clostridium beijerinckii NCIMB 8052, partial (8%)	1
Gma-m009	TC350518	3	10.851	1	20	188	207	UAUUGACGCUGCACUCAAUC	GAUUAAGAGCAGUGUCAAUG	Cleavage		1
Gma-m011	CO979466	0	22.683	1	21	594	614	UUGAGCCGCGCCAAUAUCACU	AGUGAUAUUGGCGCGGCUCAA	Cleavage		1
Gma-m011	GD889618	1.5	16.266	1	20	153	172	UUGAGCCGCGCCAAUAUCAC	GUGGUAUUGGCGUGGUUCAA	Cleavage	weakly similar to UniRef100_A7P9P7 Cluster: Chromosome chr3 scaffold_8, whole genome shotgun sequence; n=1; Vitis vinifera|Rep: Chromosome chr3 scaffold_8, whole genome shotgun sequence - Vitis vinifera (Grape), partial (9%)	1
Gma-m011	TC403872	1.5	20.016	1	20	120	139	UUGAGCCGCGCCAAUAUCAC	GUGGUAUUGGCGUGGUUCAA	Cleavage	weakly similar to UniRef100_A7PLH1 Cluster: Chromosome chr7 scaffold_20, whole genome shotgun sequence; n=1; Vitis vinifera|Rep: Chromosome chr7 scaffold_20, whole genome shotgun sequence - Vitis vinifera (Grape), partial (8%)	1
Gma-m011	TC391165	1.5	19.877	1	20	465	484	UUGAGCCGCGCCAAUAUCAC	GUGGUAUUGGCGUGGUUCAA	Cleavage	similar to UniRef100_A7P9P7 Cluster: Chromosome chr3 scaffold_8, whole genome shotgun sequence; n=1; Vitis vinifera|Rep: Chromosome chr3 scaffold_8, whole genome shotgun sequence - Vitis vinifera (Grape), partial (17%)	1
Gma-m011	TC386886	1.5	17.042	1	20	534	553	UUGAGCCGCGCCAAUAUCAC	GUGGUAUUGGCGUGGUUCAA	Cleavage	weakly similar to UniRef100_A7P9P7 Cluster: Chromosome chr3 scaffold_8, whole genome shotgun sequence; n=1; Vitis vinifera|Rep: Chromosome chr3 scaffold_8, whole genome shotgun sequence - Vitis vinifera (Grape), partial (21%)	1
Gma-m011	TC364548	1	15.374	1	20	478	497	UUGAGCCGCGCCAAUAUCAC	GGGAUAUUGGCGCGGCUCAA	Cleavage	similar to UniRef100_A7PYF4 Cluster: Chromosome chr15 scaffold_37, whole genome shotgun sequence; n=1; Vitis vinifera|Rep: Chromosome chr15 scaffold_37, whole genome shotgun sequence - Vitis vinifera (Grape), partial (50%)	1
Gma-m011	TC412420	2	19.872	1	21	647	667	UUGAGCCGCGCCAAUAUCACU	ACUGAUAUUGGAGCGGCUCAA	Translation	similar to UniRef100_Q9FYW2 Cluster: BAC19.14; n=1; Solanum lycopersicum|Rep: BAC19.14 - Solanum lycopersicum (Tomato) (Lycopersicon esculentum), partial (10%)	1
Gma-m011	DB983200	2.5	18.672	1	20	20	39	UUGAGCCGCGCCAAUAUCAC	GUGGUAUUGGCGUGGUUCAU	Cleavage	similar to UniRef100_A7P9P7 Cluster: Chromosome chr3 scaffold_8 whole genome shotgun sequence; n=1; Vitis vinifera|Rep:, partial (2%)	1
Gma-m011	FG992047	3	15.75	1	20	129	148	UUGAGCCGCGCCAAUAUCAC	GUGAUAUUGGCCUGGUUCAC	Translation		1
Gma-m011	TC399589	3	17.807	1	21	78	98	UUGAGCCGCGCCAAUAUCACU	GGUGAUAGUGUCGAGGCUCAA	Translation		1
Gma-m011	TC368612	3	19.363	1	21	184	204	UUGAGCCGCGCCAAUAUCACU	GGUGAUAGUGUCGAGGCUCAA	Translation		1
Gma-m011	GR843374	3	19.363	1	21	169	189	UUGAGCCGCGCCAAUAUCACU	GGUGAUAGUGUCGAGGCUCAA	Translation		1
Gma-m011	TC357548	3	19.363	1	21	184	204	UUGAGCCGCGCCAAUAUCACU	GGUGAUAGUGUCGAGGCUCAA	Translation		1
Gma-m011	TC365181	3	19.363	1	21	241	261	UUGAGCCGCGCCAAUAUCACU	GGUGAUAGUGUCGAGGCUCAA	Translation		1
Gma-m012	TC413402	3	11.527	1	21	49	69	UGUUAGUGAUAAGGCGUGAUG	UAUCAAGUCUUAUUAUUAAUA	Cleavage	similar to UniRef100_A7PW69 Cluster: Chromosome chr8 scaffold_34, whole genome shotgun sequence; n=1; Vitis vinifera|Rep: Chromosome chr8 scaffold_34, whole genome shotgun sequence - Vitis vinifera (Grape), partial (56%)	1
Gma-m012	BI788323	3	10.028	1	21	49	69	UGUUAGUGAUAAGGCGUGAUG	UGUCACUCAUUGUCACUAACA	Cleavage	similar to UniRef100_A7PP45 Cluster: Chromosome chr8 scaffold_23, whole genome shotgun sequence; n=1; Vitis vinifera|Rep: Chromosome chr8 scaffold_23, whole genome shotgun sequence - Vitis vinifera (Grape), partial (34%)	1
Gma-m012	TC404395	3	17.289	1	20	40	59	UGUUAGUGAUAAGGCGUGAU	AUCAAGCCUUAUGGCUGACA	Cleavage		1
Gma-m014	GD748501	1.5	8.83	1	20	68	87	GCUGGAUGUCUUUGAAGGAA	UUCCUUCAAAGACAUUCAGA	Cleavage	similar to UniRef100_Q1EP18 Cluster: Protein kinase family protein; n=1; Musa balbisiana|Rep: Protein kinase family protein - Musa balbisiana (Banana), partial (4%)	1
Gma-m014	BQ741711	2.5	3.283	1	20	114	133	GCUGGAUGUCUUUGAAGGAA	UUCCUUCAAAGACAUCCAAU	Cleavage	similar to UniRef100_A7Q3M7 Cluster: Chromosome chr13 scaffold_48, whole genome shotgun sequence; n=1; Vitis vinifera|Rep: Chromosome chr13 scaffold_48, whole genome shotgun sequence - Vitis vinifera (Grape), partial (25%)	1
Gma-m014	TC374351	2	7.524	1	20	324	343	GCUGGAUGUCUUUGAAGGAA	CUCCUUCAAAGACAUCCAGA	Cleavage	similar to UniRef100_A7Q3M7 Cluster: Chromosome chr13 scaffold_48, whole genome shotgun sequence; n=1; Vitis vinifera|Rep: Chromosome chr13 scaffold_48, whole genome shotgun sequence - Vitis vinifera (Grape), partial (41%)	1
Gma-m014	TC392558	2.5	9.413	1	20	186	205	GCUGGAUGUCUUUGAAGGAA	CUCCUUCAAAGAUAUCCAGA	Cleavage	weakly similar to UniRef100_A0LSI1 Cluster: Cellulose-binding, family II precursor; n=1; Acidothermus cellulolyticus 11B|Rep: Cellulose-binding, family II precursor - Acidothermus cellulolyticus (strain ATCC 43068 / 11B), partial (3%)	1
Gma-m014	CB063339	2.5	8.767	1	20	247	266	GCUGGAUGUCUUUGAAGGAA	CUCCUUCAAAGAUAUCCAGA	Cleavage	weakly similar to UniRef100_A0LSI1 Cluster: Cellulose-binding, family II precursor; n=1; Acidothermus cellulolyticus 11B|Rep: Cellulose-binding, family II precursor - Acidothermus cellulolyticus (strain ATCC 43068 / 11B), partial (3%)	1
Gma-m014	TC390546	3	4.865	1	20	13	32	GCUGGAUGUCUUUGAAGGAA	UUCCUUCAAAGACAUUCAAA	Cleavage	similar to UniRef100_A7Q3M7 Cluster: Chromosome chr13 scaffold_48, whole genome shotgun sequence; n=1; Vitis vinifera|Rep: Chromosome chr13 scaffold_48, whole genome shotgun sequence - Vitis vinifera (Grape), partial (47%)	1
Gma-m014	TC419269	3	19.75	1	21	822	842	GCUGGAUGUCUUUGAAGGAAU	AUUUCUACAGAGGUAUCCAGC	Cleavage	similar to UniRef100_A7QYI0 Cluster: Chromosome undetermined scaffold_247, whole genome shotgun sequence; n=1; Vitis vinifera|Rep: Chromosome undetermined scaffold_247, whole genome shotgun sequence - Vitis vinifera (Grape), partial (9%)	1
Gma-m014	TC395103	3	12.549	1	21	1462	1482	GCUGGAUGUCUUUGAAGGAAU	AUUCCUUCAAGAAUAUUCAGU	Translation	similar to UniRef100_A7PM17 Cluster: Chromosome chr14 scaffold_21, whole genome shotgun sequence; n=1; Vitis vinifera|Rep: Chromosome chr14 scaffold_21, whole genome shotgun sequence - Vitis vinifera (Grape), partial (95%)	1
Gma-m014	TC385959	2.5	19.783	1	21	658	678	GCUGGAUGUCUUUGAAGGAAU	ACUCGUUCAAAGACAUCCAGU	Cleavage	similar to UniRef100_A7QM62 Cluster: Chromosome chr5 scaffold_124, whole genome shotgun sequence; n=1; Vitis vinifera|Rep: Chromosome chr5 scaffold_124, whole genome shotgun sequence - Vitis vinifera (Grape), partial (45%)	1
Gma-m014	TC375232	3	17.626	1	20	199	218	GCUGGAUGUCUUUGAAGGAA	UUCCUUUAAAGGCGUCCCGC	Cleavage	similar to UniRef100_Q93YA8 Cluster: Calcium binding protein; n=1; Sesbania rostrata|Rep: Calcium binding protein - Sesbania rostrata, partial (57%)	1
Gma-m014	BW655818	3	10.481	1	20	84	103	GCUGGAUGUCUUUGAAGGAA	AUCCUUUAAAAACAUCCAGU	Translation	homologue to UniRef100_Q6ZQ73 Cluster: Cullin-associated NEDD8-dissociated protein 2; n=2; Mus musculus|Rep: Cullin-associated, partial (1%)	1
Gma-m014	FK394951	3	13.947	1	20	8	27	GCUGGAUGUCUUUGAAGGAA	UUCCUUUGGAAACAUCUAGC	Translation	homologue to UniRef100_A7PKX7 Cluster: Chromosome chr7 scaffold_20, whole genome shotgun sequence; n=1; Vitis vinifera|Rep: Chromosome chr7 scaffold_20, whole genome shotgun sequence - Vitis vinifera (Grape), partial (17%)	1
Gma-m016	TC364548	0.5	16.865	1	21	480	500	UGAUUGAGCCGUGCCAAUAUC	GAUAUUGGCGCGGCUCAAUCA	Cleavage	similar to UniRef100_A7PYF4 Cluster: Chromosome chr15 scaffold_37, whole genome shotgun sequence; n=1; Vitis vinifera|Rep: Chromosome chr15 scaffold_37, whole genome shotgun sequence - Vitis vinifera (Grape), partial (50%)	1
Gma-m016	CO979466	1.5	22.24	1	21	597	617	UGAUUGAGCCGUGCCAAUAUC	GAUAUUGGCGCGGCUCAAUCU	Cleavage		1
Gma-m016	TC412420	1.5	19.139	1	21	650	670	UGAUUGAGCCGUGCCAAUAUC	GAUAUUGGAGCGGCUCAAUCA	Cleavage	similar to UniRef100_Q9FYW2 Cluster: BAC19.14; n=1; Solanum lycopersicum|Rep: BAC19.14 - Solanum lycopersicum (Tomato) (Lycopersicon esculentum), partial (10%)	1
Gma-m016	TC394427	3	10.41	1	20	55	74	UGAUUGAGCCGUGCCAAUAU	AUAUUUGCAUGCUUCAAUCA	Translation	similar to UniRef100_A7PZ50 Cluster: Chromosome chr4 scaffold_39, whole genome shotgun sequence; n=1; Vitis vinifera|Rep: Chromosome chr4 scaffold_39, whole genome shotgun sequence - Vitis vinifera (Grape), partial (24%)	1
Gma-m016	TC409078	3	7.261	1	20	806	825	UGAUUGAGCCGUGCCAAUAU	AUAUUUGCAUGCUUCAAUCA	Translation	similar to UniRef100_A7PZ50 Cluster: Chromosome chr4 scaffold_39, whole genome shotgun sequence; n=1; Vitis vinifera|Rep: Chromosome chr4 scaffold_39, whole genome shotgun sequence - Vitis vinifera (Grape), partial (51%)	1
Gma-m017	TC382202	3	12.242	1	20	1084	1103	GUAGUGGAUGCCUAGAGGUC	GGUCUCUAGGCAUUUAUUAU	Cleavage	similar to UniRef100_A7NX16 Cluster: Chromosome chr5 scaffold_2, whole genome shotgun sequence; n=1; Vitis vinifera|Rep: Chromosome chr5 scaffold_2, whole genome shotgun sequence - Vitis vinifera (Grape), partial (17%)	1
Gma-m017	TC380126	3	18.837	1	20	760	779	GUAGUGGAUGCCUAGAGGUC	GCUCUCUCGGCAUCCAUUAC	Cleavage	similar to UniRef100_A7NUA7 Cluster: Chromosome chr18 scaffold_1, whole genome shotgun sequence; n=1; Vitis vinifera|Rep: Chromosome chr18 scaffold_1, whole genome shotgun sequence - Vitis vinifera (Grape), partial (21%)	1
Gma-m017	TC371902	3	20.12	1	20	963	982	GUAGUGGAUGCCUAGAGGUC	GACAUCUGGGCAGUCACUAC	Cleavage	similar to UniRef100_A7Q9V0 Cluster: Chromosome chr8 scaffold_68, whole genome shotgun sequence; n=1; Vitis vinifera|Rep: Chromosome chr8 scaffold_68, whole genome shotgun sequence - Vitis vinifera (Grape), partial (35%)	1
Gma-m020	TC385989	2	20.171	1	21	62	82	UUAUGGAAGAAGCUCAAUUCA	UGAAUUGAGCUUUUUGCAUAA	Cleavage		1
Gma-m020	AW597076	1.5	11.797	1	21	269	289	UUAUGGAAGAAGCUCAAUUCA	UGAAUUGAACUUCUUUCAUAA	Cleavage	homologue to UniRef100_A7P3D9 Cluster: Chromosome chr1 scaffold_5, whole genome shotgun sequence; n=1; Vitis vinifera|Rep: Chromosome chr1 scaffold_5, whole genome shotgun sequence - Vitis vinifera (Grape), partial (6%)	1
Gma-m020	TC355295	2.5	21.936	1	21	1060	1080	UUAUGGAAGAAGCUCAAUUCA	UGAAUUGAGCUUCUCUCGUAA	Cleavage	similar to UniRef100_A7QEH3 Cluster: Chromosome chr1 scaffold_84, whole genome shotgun sequence; n=1; Vitis vinifera|Rep: Chromosome chr1 scaffold_84, whole genome shotgun sequence - Vitis vinifera (Grape), partial (75%)	1
Gma-m020	BF067826	2.5	14.614	1	21	126	146	UUAUGGAAGAAGCUCAAUUCA	UGAAUUGAAUUUUUUUCAUAA	Cleavage	similar to UniRef100_Q6R0E3 Cluster: MYB transcription factor; n=1; Arabidopsis thaliana|Rep: MYB transcription factor - Arabidopsis thaliana (Mouse-ear cress), partial (8%)	1
Gma-m020	BE823382	3	22.421	1	21	114	134	UUAUGGAAGAAGCUCAAUUCA	UGAAUUGAGCUUCUCACAUAA	Cleavage		1
Gma-m020	TC408408	2.5	13.902	1	21	786	806	UUAUGGAAGAAGCUCAAUUCA	UGAAUUGAUUUUCUUUCAUAG	Cleavage	similar to UniRef100_A7Q3Z1 Cluster: Chromosome chr13 scaffold_48, whole genome shotgun sequence; n=1; Vitis vinifera|Rep: Chromosome chr13 scaffold_48, whole genome shotgun sequence - Vitis vinifera (Grape), partial (7%)	1
Gma-m020	TC396316	3	9.057	1	21	1043	1063	UUAUGGAAGAAGCUCAAUUCA	UGAUUUGAGCUUUUUUCAUAU	Cleavage	similar to UniRef100_A6YSL1 Cluster: Chloroplast ribonuclease III domain protein; n=1; Zea mays|Rep: Chloroplast ribonuclease III domain protein - Zea mays (Maize), partial (60%)	1
Gma-m020	CA937879	2.5	12.42	1	21	71	91	UUAUGGAAGAAGCUCAAUUCA	UGAAAUAAGCUUCUUUCAUAA	Cleavage	homologue to UniRef100_Q40209 Cluster: RAB5A; n=1; Lotus japonicus|Rep: RAB5A - Lotus japonicus, partial (14%)	1
Gma-m020	BM309180	3	16.353	1	21	298	318	UUAUGGAAGAAGCUCAAUUCA	UGAAUUCAGUUUCUCCCAUAA	Cleavage	similar to UniRef100_Q3E8Z3 Cluster: Cysteine synthase; n=1; Arabidopsis thaliana|Rep: Cysteine synthase - Arabidopsis thaliana (Mouse-ear cress), partial (20%)	1
Gma-m020	TC359892	2.5	11.021	1	21	282	302	UUAUGGAAGAAGCUCAAUUCA	UGAAAUAAGCUUCUUCUAUAA	Cleavage	similar to UniRef100_A7PLM9 Cluster: Chromosome chr7 scaffold_20, whole genome shotgun sequence; n=1; Vitis vinifera|Rep: Chromosome chr7 scaffold_20, whole genome shotgun sequence - Vitis vinifera (Grape), partial (49%)	1
Gma-m020	FG986576	3	19.637	1	21	520	540	UUAUGGAAGAAGCUCAAUUCA	UGAAUCGAGCUUUUUGCAUAA	Cleavage	homologue to UniRef100_A7NWC5 Cluster: Chromosome chr5 scaffold_2, whole genome shotgun sequence; n=1; Vitis vinifera|Rep: Chromosome chr5 scaffold_2, whole genome shotgun sequence - Vitis vinifera (Grape), partial (23%)	1
Gma-m020	TC366236	2.5	8.376	1	21	475	495	UUAUGGAAGAAGCUCAAUUCA	UGAAAUAAGCUUCUUUCAUAA	Cleavage	homologue to UniRef100_Q40209 Cluster: RAB5A; n=1; Lotus japonicus|Rep: RAB5A - Lotus japonicus, partial (16%)	1
Gma-m020	FK526257	3	19.514	1	20	116	135	UUAUGGAAGAAGCUCAAUUC	GAAUUGAGCUUCUUUCUUGG	Cleavage		1
Gma-m020	FK373302	3	16.004	1	21	93	113	UUAUGGAAGAAGCUCAAUUCA	UGUAUGGAGUUUCUUCCAUGA	Cleavage	similar to UniRef100_A7P9D5 Cluster: Chromosome chr3 scaffold_8 whole genome shotgun sequence; n=1; Vitis vinifera|Rep:, partial (1%)	1
Gma-m020	TC416801	2.5	12.928	1	21	140	159	UUAUGGAAGAAGCUCAAUUCA	UGAAUUGA-CUUCUUCCAUGA	Cleavage	similar to UniRef100_Q5MJV3 Cluster: Avr9/Cf-9 rapidly elicited protein 271; n=1; Nicotiana tabacum|Rep: Avr9/Cf-9 rapidly elicited protein 271 - Nicotiana tabacum (Common tobacco), partial (13%)	1
Gma-m020	BF009269	3	17.353	1	21	143	163	UUAUGGAAGAAGCUCAAUUCA	UGAAUUGUGCUCCUUCUAUGA	Translation	homologue to UniRef100_A5A5A1 Cluster: Ribosomal protein L25; n=1; Nicotiana benthamiana|Rep: Ribosomal protein L25 - Nicotiana benthamiana, partial (10%)	1
Gma-m020	TC417267	2.5	11.791	1	21	132	151	UUAUGGAAGAAGCUCAAUUCA	UGAAUUGA-CUUCUUCCAUGA	Cleavage	homologue to UniRef100_A2Q2S3 Cluster: Glycosyl transferase, family 48; n=1; Medicago truncatula|Rep: Glycosyl transferase, family 48 - Medicago truncatula (Barrel medic), partial (6%)	1
Gma-m022	TC378864	0.5	13.908	1	21	80	100	UCAUUGAGUGUAGCAUUGAUG	UAUCAAUGCUGCACUCAAUGA	Cleavage	similar to UniRef100_P93368 Cluster: Diphenol oxidase; n=1; Nicotiana tabacum|Rep: Diphenol oxidase - Nicotiana tabacum (Common tobacco), partial (68%)	1
Gma-m022	TC354218	0.5	15.392	1	21	722	742	UCAUUGAGUGUAGCAUUGAUG	UAUCAAUGCUGCACUCAAUGA	Cleavage	weakly similar to UniRef100_Q9SR40 Cluster: Laccase-7 precursor; n=1; Arabidopsis thaliana|Rep: Laccase-7 precursor - Arabidopsis thaliana (Mouse-ear cress), partial (79%)	1
Gma-m022	TC414829	0.5	18.782	1	20	77	96	UCAUUGAGUGUAGCAUUGAU	AUCAAUGCUGCACUCAAUGA	Cleavage	similar to UniRef100_Q9FJD5 Cluster: Laccase-17 precursor; n=1; Arabidopsis thaliana|Rep: Laccase-17 precursor - Arabidopsis thaliana (Mouse-ear cress), partial (17%)	1
Gma-m022	TC348738	2	9.689	1	21	702	722	UCAUUGAGUGUAGCAUUGAUG	CAUCAAUGCUGCACUCAAUCA	Cleavage	UniRef100_Q8L4Y3 Cluster: Diphenol oxidase laccase; n=1; Glycine max|Rep: Diphenol oxidase laccase - Glycine max (Soybean), complete	1
Gma-m022	TC365812	2.5	17.448	1	21	531	551	UCAUUGAGUGUAGCAUUGAUG	CAUCAAUGAUACGCUUGAUGA	Cleavage	UniRef100_Q1WCP0 Cluster: Cytochrome P450 monooxygenase CYP97C10; n=1; Glycine max|Rep: Cytochrome P450 monooxygenase CYP97C10 - Glycine max (Soybean), complete	1
Gma-m022	BE474231	2	11.731	1	20	90	109	UCAUUGAGUGUAGCAUUGAU	AUCAACGCUGCACUUAAUGA	Cleavage	homologue to UniRef100_A7PIP9 Cluster: Chromosome chr13 scaffold_17, whole genome shotgun sequence; n=1; Vitis vinifera|Rep: Chromosome chr13 scaffold_17, whole genome shotgun sequence - Vitis vinifera (Grape), partial (19%)	1
Gma-m022	TC371812	2.5	10.553	1	21	654	674	UCAUUGAGUGUAGCAUUGAUG	UAUCAACGCUGCACUCAAUGC	Cleavage	weakly similar to UniRef100_A7PNX8 Cluster: Chromosome chr8 scaffold_23, whole genome shotgun sequence; n=1; Vitis vinifera|Rep: Chromosome chr8 scaffold_23, whole genome shotgun sequence - Vitis vinifera (Grape), partial (40%)	1
Gma-m022	FK018104	3	11.384	1	21	208	228	UCAUUGAGUGUAGCAUUGAUG	CAUCAAUGCUGCCCUGAAUGA	Translation	similar to UniRef100_A7PVW2 Cluster: Chromosome chr8 scaffold_34, whole genome shotgun sequence; n=1; Vitis vinifera|Rep: Chromosome chr8 scaffold_34, whole genome shotgun sequence - Vitis vinifera (Grape), partial (40%)	1
Gma-m022	TC388086	3	18.231	1	21	729	749	UCAUUGAGUGUAGCAUUGAUG	UGUUAAUGCUACAUGCAAUGA	Cleavage	similar to UniRef100_A7P5B7 Cluster: Chromosome chr4 scaffold_6, whole genome shotgun sequence; n=1; Vitis vinifera|Rep: Chromosome chr4 scaffold_6, whole genome shotgun sequence - Vitis vinifera (Grape), partial (50%)	1
Gma-m022	TC351582	3	22.979	1	20	1579	1598	UCAUUGAGUGUAGCAUUGAU	AUUGGUGCUGCAUUUAAUGA	Cleavage	similar to UniRef100_A7PJP2 Cluster: Chromosome chr12 scaffold_18, whole genome shotgun sequence; n=1; Vitis vinifera|Rep: Chromosome chr12 scaffold_18, whole genome shotgun sequence - Vitis vinifera (Grape), partial (81%)	1
Gma-m022	TC369404	3	18.037	1	21	70	90	UCAUUGAGUGUAGCAUUGAUG	CAUCAAAGCAACACUUGAUGA	Cleavage	similar to UniRef100_A7PJU6 Cluster: Chromosome chr12 scaffold_18, whole genome shotgun sequence; n=1; Vitis vinifera|Rep: Chromosome chr12 scaffold_18, whole genome shotgun sequence - Vitis vinifera (Grape), partial (14%)	1
Gma-m022	TC399860	3	18.933	1	21	246	266	UCAUUGAGUGUAGCAUUGAUG	UGUUGAUGCUGCAAUCAAUGA	Cleavage	similar to UniRef100_Q9ZR69 Cluster: Acetyl-CoA synthetase; n=1; Solanum tuberosum|Rep: Acetyl-CoA synthetase - Solanum tuberosum (Potato), partial (30%)	1
Gma-m022	TC365726	3	21.583	1	21	722	742	UCAUUGAGUGUAGCAUUGAUG	CAUCAAAGCAACACUUGAUGA	Cleavage	similar to UniRef100_A7PJU6 Cluster: Chromosome chr12 scaffold_18, whole genome shotgun sequence; n=1; Vitis vinifera|Rep: Chromosome chr12 scaffold_18, whole genome shotgun sequence - Vitis vinifera (Grape), partial (64%)	1
Gma-m022	GD691850	2.5	18.469	1	20	52	71	UCAUUGAGUGUAGCAUUGAU	AUCAAUCAUACAUUCAAUGA	Cleavage	homologue to UniRef100_Q0MW94 Cluster: 1-deoxy-D-xylulose-5-phosphate reductoisomerase; n=1; Nicotiana tabacum|Rep: 1-deoxy-D-xylulose-5-phosphate reductoisomerase - Nicotiana tabacum (Common tobacco), partial (14%)	1
Gma-m022	FK301408	2.5	16.28	1	20	138	157	UCAUUGAGUGUAGCAUUGAU	AUCAAUCAUACAUUCAAUGA	Cleavage	homologue to UniRef100_A4L795 Cluster: 1-deoxy-D-xylulose 5-phosphate reductoisomerase; n=1; Croton stellatopilosus|Rep: 1-deoxy-D-xylulose 5-phosphate reductoisomerase - Croton stellatopilosus, partial (11%)	1
Gma-m022	TC355372	3	17.698	1	20	427	446	UCAUUGAGUGUAGCAUUGAU	GUUAAUGCUCUAUUCAAUGA	Translation	similar to UniRef100_A7QHY8 Cluster: Chromosome chr17 scaffold_101, whole genome shotgun sequence; n=1; Vitis vinifera|Rep: Chromosome chr17 scaffold_101, whole genome shotgun sequence - Vitis vinifera (Grape), partial (45%)	1
Gma-m022	TC361643	3	20.174	1	20	166	185	UCAUUGAGUGUAGCAUUGAU	GUCGAUGUUGCAAUCAAUGA	Cleavage	similar to UniRef100_A7QPP8 Cluster: Chromosome chr10 scaffold_138, whole genome shotgun sequence; n=1; Vitis vinifera|Rep: Chromosome chr10 scaffold_138, whole genome shotgun sequence - Vitis vinifera (Grape), partial (19%)	1
Gma-m023	TC368587	3	19.389	1	20	139	158	AGCUCUGUUGGCUACACUUU	AGAGUGUGGCUGAUAGAGUU	Cleavage	similar to UniRef100_A7QZP1 Cluster: Chromosome chr10 scaffold_282, whole genome shotgun sequence; n=1; Vitis vinifera|Rep: Chromosome chr10 scaffold_282, whole genome shotgun sequence - Vitis vinifera (Grape), partial (14%)	1
Gma-m023	TC403879	3	14.779	1	20	67	86	AGCUCUGUUGGCUACACUUU	UGAGUGCAGCCAGCAGAGCU	Cleavage	similar to UniRef100_Q04129 Cluster: Wound induced protein; n=1; Solanum lycopersicum|Rep: Wound induced protein - Solanum lycopersicum (Tomato) (Lycopersicon esculentum), partial (84%)	1
Gma-m023	TC403804	3	14.964	1	20	68	87	AGCUCUGUUGGCUACACUUU	UGAGUGCAGCCAGCAGAGCU	Cleavage	similar to UniRef100_Q04129 Cluster: Wound induced protein; n=1; Solanum lycopersicum|Rep: Wound induced protein - Solanum lycopersicum (Tomato) (Lycopersicon esculentum), partial (63%)	1
Gma-m023	BF325325	2.5	21.077	1	20	234	253	AGCUCUGUUGGCUACACUUU	AAAGUGUUGCUAUCAGAGCU	Cleavage	similar to UniRef100_A7P789 Cluster: Chromosome chr9 scaffold_7, whole genome shotgun sequence; n=1; Vitis vinifera|Rep: Chromosome chr9 scaffold_7, whole genome shotgun sequence - Vitis vinifera (Grape), partial (8%)	1
Gma-m023	FG997472	2.5	23.698	1	20	261	280	AGCUCUGUUGGCUACACUUU	AAAGUGUUGCUAUCAGAGCU	Cleavage	similar to UniRef100_A7P789 Cluster: Chromosome chr9 scaffold_7, whole genome shotgun sequence; n=1; Vitis vinifera|Rep: Chromosome chr9 scaffold_7, whole genome shotgun sequence - Vitis vinifera (Grape), partial (26%)	1
Gma-m023	TC349198	2.5	13.708	1	20	23	42	AGCUCUGUUGGCUACACUUU	AAAGUGAAGGCAAUAGAGCU	Translation	similar to UniRef100_A7PMB1 Cluster: Chromosome chr14 scaffold_21, whole genome shotgun sequence; n=1; Vitis vinifera|Rep: Chromosome chr14 scaffold_21, whole genome shotgun sequence - Vitis vinifera (Grape), partial (40%)	1
Gma-m023	TC363447	2.5	22.11	1	20	639	658	AGCUCUGUUGGCUACACUUU	AAAGUGUUGCUAUCAGAGCU	Cleavage	similar to UniRef100_A7P789 Cluster: Chromosome chr9 scaffold_7, whole genome shotgun sequence; n=1; Vitis vinifera|Rep: Chromosome chr9 scaffold_7, whole genome shotgun sequence - Vitis vinifera (Grape), partial (37%)	1
Gma-m023	TC374389	2.5	19.81	1	20	906	925	AGCUCUGUUGGCUACACUUU	AAAGUGAAGGCAAUAGAGCU	Translation	similar to UniRef100_A7PMB1 Cluster: Chromosome chr14 scaffold_21, whole genome shotgun sequence; n=1; Vitis vinifera|Rep: Chromosome chr14 scaffold_21, whole genome shotgun sequence - Vitis vinifera (Grape), partial (85%)	1
Gma-m023	BU082875	3	22.418	1	20	64	83	AGCUCUGUUGGCUACACUUU	AAAGGGUUGCUAACAGAGUU	Cleavage	similar to UniRef100_Q9VLL0-2 Cluster: Isoform 2 of Q9VLL0 ; n=1; Drosophila melanogaster|Rep: Isoform 2 of Q9VLL0 - Drosophila, partial (1%)	1
Gma-m023	TC408748	3	19.808	1	20	371	390	AGCUCUGUUGGCUACACUUU	AGAGUGUUGCUAUCAGAGCU	Cleavage	similar to UniRef100_A7P789 Cluster: Chromosome chr9 scaffold_7, whole genome shotgun sequence; n=1; Vitis vinifera|Rep: Chromosome chr9 scaffold_7, whole genome shotgun sequence - Vitis vinifera (Grape), partial (5%)	1
Gma-m023	TC357917	3	20.902	1	20	416	435	AGCUCUGUUGGCUACACUUU	AGAGUGGAACCAGCAGAGCU	Cleavage	similar to UniRef100_A7PIE1 Cluster: Chromosome chr13 scaffold_17, whole genome shotgun sequence; n=1; Vitis vinifera|Rep: Chromosome chr13 scaffold_17, whole genome shotgun sequence - Vitis vinifera (Grape), partial (22%)	1
Gma-m023	TC355695	3	19.808	1	20	301	320	AGCUCUGUUGGCUACACUUU	AGAGUGUUGCUAUCAGAGCU	Cleavage	similar to UniRef100_Q94A48 Cluster: AT3g16170/MSL1_21; n=1; Arabidopsis thaliana|Rep: AT3g16170/MSL1_21 - Arabidopsis thaliana (Mouse-ear cress), partial (65%)	1
Gma-m023	TC349879	3	14.994	1	20	169	188	AGCUCUGUUGGCUACACUUU	AAAGUGUACCCUAUAGGGCU	Translation	similar to UniRef100_UPI000034F581 Cluster: methyladenine glycosylase family protein; n=1; Arabidopsis thaliana|Rep: methyladenine glycosylase family protein - Arabidopsis thaliana, partial (79%)	1
Gma-m025	TC391543	2.5	12.063	1	20	580	599	GUCCUUGGGAUGCAGAUUAC	GUGGUUUGCAUCUCAAGGGC	Cleavage	similar to UniRef100_A7R293 Cluster: Chromosome undetermined scaffold_409, whole genome shotgun sequence; n=1; Vitis vinifera|Rep: Chromosome undetermined scaffold_409, whole genome shotgun sequence - Vitis vinifera (Grape), partial (7%)	1
Gma-m025	TC412972	2.5	13.035	1	20	791	810	GUCCUUGGGAUGCAGAUUAC	GUGGUUUGCAUCUCAAGGGC	Cleavage	similar to UniRef100_A7R293 Cluster: Chromosome undetermined scaffold_409, whole genome shotgun sequence; n=1; Vitis vinifera|Rep: Chromosome undetermined scaffold_409, whole genome shotgun sequence - Vitis vinifera (Grape), partial (7%)	1
Gma-m025	TC354080	3	20.896	1	20	635	654	GUCCUUGGGAUGCAGAUUAC	GUGAUUUGCAUCUCGAGGAA	Cleavage	weakly similar to UniRef100_A7P6B6 Cluster: Chromosome chr9 scaffold_7, whole genome shotgun sequence; n=1; Vitis vinifera|Rep: Chromosome chr9 scaffold_7, whole genome shotgun sequence - Vitis vinifera (Grape), partial (72%)	1
Gma-m025	AW317408	3	19.593	1	20	45	64	GUCCUUGGGAUGCAGAUUAC	GGGAUCUGCAGCUCAAGGAC	Translation	similar to UniRef100_Q4PKP6 Cluster: Mitochrondrial voltage-dependent anion-selective channel; n=1; Phaseolus coccineus|Rep: Mitochrondrial voltage-dependent anion-selective channel - Phaseolus coccineus (Scarlet runner bean), partial (17%)	1
Gma-m027	TC368115	3	24.036	1	20	334	353	GCGAGACAUCUUGGCUCACU	AGGAAGCUAAGAUGUCUCGU	Cleavage	similar to UniRef100_A7R1G9 Cluster: Chromosome undetermined scaffold_354, whole genome shotgun sequence; n=1; Vitis vinifera|Rep: Chromosome undetermined scaffold_354, whole genome shotgun sequence - Vitis vinifera (Grape), partial (7%)	1
Gma-m029	TC390110	2.5	12.535	1	21	469	489	AAAAGCACUUAAGGAACGGUA	UACAGUUUUUUAGGUGCUUUU	Cleavage	weakly similar to UniRef100_A7QC07 Cluster: Chromosome chr10 scaffold_76, whole genome shotgun sequence; n=1; Vitis vinifera|Rep: Chromosome chr10 scaffold_76, whole genome shotgun sequence - Vitis vinifera (Grape), partial (15%)	1
Gma-m029	BQ296277	2.5	17.805	1	21	332	352	AAAAGCACUUAAGGAACGGUA	UGUAGUUCCUUAGGUGCUUUU	Cleavage	weakly similar to UniRef100_Q9SR97 Cluster: Protein yippee-like At3g08990; n=1; Arabidopsis thaliana|Rep: Protein yippee-like At3g08990 - Arabidopsis thaliana (Mouse-ear cress), partial (55%)	1
Gma-m029	BE800760	2.5	13.756	1	21	103	123	AAAAGCACUUAAGGAACGGUA	UAUAGUUUCUUAGGUGCUUUU	Cleavage		1
Gma-m029	TC365790	2.5	10.332	1	21	1179	1199	AAAAGCACUUAAGGAACGGUA	UACAGUUUCUUAUGUGCUUUU	Translation	weakly similar to UniRef100_A6QR87 Cluster: At5g20670; n=1; Arabidopsis thaliana|Rep: At5g20670 - Arabidopsis thaliana (Mouse-ear cress), partial (45%)	1
Gma-m029	TC391179	3	15.05	1	21	540	560	AAAAGCACUUAAGGAACGGUA	UACAGUUUUUUAGGUGUUUUU	Cleavage	similar to UniRef100_A7R074 Cluster: Chromosome undetermined scaffold_298, whole genome shotgun sequence; n=1; Vitis vinifera|Rep: Chromosome undetermined scaffold_298, whole genome shotgun sequence - Vitis vinifera (Grape), partial (55%)	1
Gma-m029	TC359780	3	13.584	1	21	1286	1306	AAAAGCACUUAAGGAACGGUA	UGCCUUUUCUUAAUUGCUUUU	Cleavage	similar to UniRef100_A7P5B0 Cluster: Chromosome chr4 scaffold_6, whole genome shotgun sequence; n=1; Vitis vinifera|Rep: Chromosome chr4 scaffold_6, whole genome shotgun sequence - Vitis vinifera (Grape), partial (81%)	1
Gma-m029	TC350894	3	17.07	1	21	843	863	AAAAGCACUUAAGGAACGGUA	UGCAGUUGCUUAGGUGCUUUU	Cleavage	similar to UniRef100_Q9SWE5 Cluster: Phosphopantothenoylcysteine decarboxylase; n=1; Arabidopsis thaliana|Rep: Phosphopantothenoylcysteine decarboxylase - Arabidopsis thaliana (Mouse-ear cress), partial (89%)	1
Gma-m029	TC365239	3	16.029	1	21	363	383	AAAAGCACUUAAGGAACGGUA	UGCAGUUCCUUAAAUGUUUUU	Cleavage	similar to UniRef100_A8HY66 Cluster: Predicted protein; n=1; Chlamydomonas reinhardtii|Rep: Predicted protein - Chlamydomonas reinhardtii, partial (6%)	1
Gma-m029	TC414689	3	16.776	1	21	465	485	AAAAGCACUUAAGGAACGGUA	UGCAGUUGCUUAGGUGCUUUU	Cleavage	similar to UniRef100_P94063 Cluster: Probable phosphopantothenoylcysteine decarboxylase; n=1; Arabidopsis thaliana|Rep: Probable phosphopantothenoylcysteine decarboxylase - Arabidopsis thaliana (Mouse-ear cress), partial (16%)	1
Gma-m029	TC393556	3	16.981	1	21	262	282	AAAAGCACUUAAGGAACGGUA	UGCAGUUUCUUAUGUGCUUUU	Translation		1
Gma-m029	EV271389	3	20.477	1	21	360	380	AAAAGCACUUAAGGAACGGUA	UGUAGUUCCUUAACUGCUUUU	Cleavage	homologue to UniRef100_Q0IJ86 Cluster: Chloride channel; n=1; Glycine max|Rep: Chloride channel - Glycine max (Soybean), partial (10%)	1
Gma-m029	GD886332	3	17.319	1	21	95	115	AAAAGCACUUAAGGAACGGUA	UGCAGUUGCUUAGGUGCUUUU	Cleavage	similar to UniRef100_Q70NW3 Cluster: Cytochrome c oxidase subunit 3; n=1; Strongyloides stercoralis|Rep: Cytochrome c oxidase subunit 3 - Strongyloides stercoralis, partial (5%)	1
Gma-m033	TC379923	0	23.169	1	21	373	393	UAAUUGUGUUGUACAUUAUCA	UGAUAAUGUACAACACAAUUA	Cleavage	similar to UniRef100_A7QVN1 Cluster: Chromosome chr14 scaffold_190, whole genome shotgun sequence; n=1; Vitis vinifera|Rep: Chromosome chr14 scaffold_190, whole genome shotgun sequence - Vitis vinifera (Grape), partial (8%)	1
Gma-m033	AW132315	2.5	17.58	1	21	58	78	UAAUUGUGUUGUACAUUAUCA	UGGUAAUGUACAGCACAAUCA	Cleavage	weakly similar to UniRef100_A7NX22 Cluster: Chromosome chr5 scaffold_2, whole genome shotgun sequence; n=1; Vitis vinifera|Rep: Chromosome chr5 scaffold_2, whole genome shotgun sequence - Vitis vinifera (Grape), partial (13%)	1
Gma-m033	TC359947	2.5	14.005	1	20	521	540	UAAUUGUGUUGUACAUUAUC	GGUAAUGUACAGCAGAAUUA	Cleavage	weakly similar to UniRef100_Q9LN85 Cluster: T12C24.15; n=1; Arabidopsis thaliana|Rep: T12C24.15 - Arabidopsis thaliana (Mouse-ear cress), partial (7%)	1
Gma-m033	TC362393	3	13.263	1	21	16	36	UAAUUGUGUUGUACAUUAUCA	UGAUAAUGAAUAACACAGUUC	Cleavage	similar to UniRef100_P34105 Cluster: NADP-dependent malic enzyme; n=1; Populus trichocarpa|Rep: NADP-dependent malic enzyme - Populus trichocarpa (Western balsam poplar) (Populus balsamiferasubsp. trichocarpa), partial (48%)	1
Gma-m033	EV263900	3	17.692	1	20	240	259	UAAUUGUGUUGUACAUUAUC	GGUAAUGUGCAAUGCAAUUU	Cleavage	similar to UniRef100_A7Q355 Cluster: Chromosome chr12 scaffold_47, whole genome shotgun sequence; n=1; Vitis vinifera|Rep: Chromosome chr12 scaffold_47, whole genome shotgun sequence - Vitis vinifera (Grape), partial (29%)	1
Gma-m033	CD417036	3	13.947	1	20	101	120	UAAUUGUGUUGUACAUUAUC	AAGAAUGUAUGACACAAUUA	Cleavage	similar to UniRef100_A2DJR1 Cluster: PIKK family atypical protein kinase; n=1; Trichomonas vaginalis G3|Rep: PIKK family, partial (0%)	1
Gma-m033	CO983879	3	15.368	1	20	361	380	UAAUUGUGUUGUACAUUAUC	GAUAAGGUAUAAUAUGAUUA	Cleavage	weakly similar to UniRef100_A7NTP6 Cluster: Chromosome chr18 scaffold_1, whole genome shotgun sequence; n=1; Vitis vinifera|Rep: Chromosome chr18 scaffold_1, whole genome shotgun sequence - Vitis vinifera (Grape), partial (15%)	1
Gma-m033	TC397991	3	4.744	1	20	914	933	UAAUUGUGUUGUACAUUAUC	GAUGAUAUAUAAUAUAAUUA	Cleavage	similar to UniRef100_Q9LRV7 Cluster: Gb|AAF04880.1; n=2; Arabidopsis thaliana|Rep: Gb|AAF04880.1 - Arabidopsis thaliana (Mouse-ear cress), partial (40%)	1
Gma-m033	TC352454	3	18.806	1	20	722	741	UAAUUGUGUUGUACAUUAUC	GAAAAUGUACAAUAUGGUUA	Cleavage	similar to UniRef100_A7QBS6 Cluster: Chromosome chr1 scaffold_75, whole genome shotgun sequence; n=1; Vitis vinifera|Rep: Chromosome chr1 scaffold_75, whole genome shotgun sequence - Vitis vinifera (Grape), partial (98%)	1
Gma-m034	TC370444	0	17.1	1	21	685	705	AGCAAUGGAAUUAUAGACUGC	GCAGUCUAUAAUUCCAUUGCU	Cleavage	UniRef100_Q9FXZ1 Cluster: Resistance protein MG23; n=1; Glycine max|Rep: Resistance protein MG23 - Glycine max (Soybean), complete	1
Gma-m034	TC369804	0	19.45	1	21	727	747	AGCAAUGGAAUUAUAGACUGC	GCAGUCUAUAAUUCCAUUGCU	Cleavage	resistance-like protein KNBS1 [Glycine max]	1
Gma-m034	TC362524	0	16.547	1	21	79	99	AGCAAUGGAAUUAUAGACUGC	GCAGUCUAUAAUUCCAUUGCU	Cleavage	disease resistance protein-like protein [Glycine max]	1
Gma-m034	TC369625	0.5	13.807	1	21	808	828	AGCAAUGGAAUUAUAGACUGC	GCAGUUUAUAAUUCCAUUGCU	Cleavage	homologue to UniRef100_Q8W2C0 Cluster: Functional candidate resistance protein KR1; n=1; Glycine max|Rep: Functional candidate resistance protein KR1 - Glycine max (Soybean), complete	1
Gma-m034	TC354203	1	18.492	1	21	729	749	AGCAAUGGAAUUAUAGACUGC	GCGGUCUAUAAUUCUAUUGCU	Cleavage	UniRef100_Q9FXZ2 Cluster: Resistance protein LM12; n=1; Glycine max|Rep: Resistance protein LM12 - Glycine max (Soybean), complete	1
Gma-m034	TC355441	1.5	17.233	1	21	670	690	AGCAAUGGAAUUAUAGACUGC	GCAGUUUAUAAUUUUAUUGCU	Cleavage	UniRef100_Q84ZV7 Cluster: R 12 protein; n=1; Glycine max|Rep: R 12 protein - Glycine max (Soybean), complete	1
Gma-m034	TC373286	1.5	13.573	1	21	166	186	AGCAAUGGAAUUAUAGACUGC	GCAAUUUAUAAUUCCAUUGCU	Cleavage	UniRef100_Q9FVK3 Cluster: Resistance protein MG63; n=1; Glycine max|Rep: Resistance protein MG63 - Glycine max (Soybean), complete	1
Gma-m034	FK436455	1.5	13.905	1	20	3	22	AGCAAUGGAAUUAUAGACUG	UAGUCUAUGAUUCCAUUGUU	Cleavage	similar to UniRef100_A9VBG6 Cluster: Predicted protein; n=1; Monosiga brevicollis MX1|Rep: Predicted protein - Monosiga brevicollis MX1, partial (10%)	1
Gma-m034	TC348711	2.5	17.416	1	21	757	777	AGCAAUGGAAUUAUAGACUGC	GCAGUUUAUAAUUUGAUUGCU	Cleavage	UniRef100_Q5JBT4 Cluster: Candidate disease-resistance protein SR1; n=1; Glycine max|Rep: Candidate disease-resistance protein SR1 - Glycine max (Soybean), complete	1
Gma-m034	TC365716	2	17.588	1	21	634	654	AGCAAUGGAAUUAUAGACUGC	GCAGUUCAUAAUUUCAUUGCU	Cleavage	UniRef100_Q9FVK5 Cluster: Resistance protein LM6; n=4; Glycine max|Rep: Resistance protein LM6 - Glycine max (Soybean), complete	1
Gma-m034	TC367605	2.5	19.847	1	21	685	705	AGCAAUGGAAUUAUAGACUGC	GCAGUUUAUAAUUUGAUUGCU	Cleavage	UniRef100_Q84ZV8 Cluster: R 3 protein; n=2; Glycine max|Rep: R 3 protein - Glycine max (Soybean), complete	1
Gma-m034	TC367256	3	15.801	1	21	37	57	AGCAAUGGAAUUAUAGACUGC	GCAGUUUAUAAUUCAAUUGCA	Cleavage	UniRef100_Q9ATP5 Cluster: Resistance-like protein KNBS3; n=1; Glycine max|Rep: Resistance-like protein KNBS3 - Glycine max (Soybean), complete	1
Gma-m034	TC362299	2.5	16.17	1	21	724	744	AGCAAUGGAAUUAUAGACUGC	GCACUCUAUGAUUCUGUUGCU	Cleavage	weakly similar to UniRef100_Q8W2C0 Cluster: Functional candidate resistance protein KR1; n=1; Glycine max|Rep: Functional candidate resistance protein KR1 - Glycine max (Soybean), partial (45%)	1
Gma-m034	TC367366	2.5	17.28	1	20	55	74	AGCAAUGGAAUUAUAGACUG	UGGUCUGUAAUUUUAUUGCU	Cleavage	UniRef100_Q39868 Cluster: Protein kinase; n=1; Glycine max|Rep: Protein kinase - Glycine max (Soybean), complete	1
Gma-m034	TC382726	2.5	10.604	1	20	484	503	AGCAAUGGAAUUAUAGACUG	UAGUCUAUAGUUCUGUUGUU	Cleavage	weakly similar to UniRef100_Q8W596 Cluster: Fe-superoxide dismutase; n=1; Medicago sativa|Rep: Fe-superoxide dismutase - Medicago sativa (Alfalfa), partial (6%)	1
Gma-m034	BW659735	3	15.412	1	21	679	699	AGCAAUGGAAUUAUAGACUGC	GCAGUAUAUAAUUUGAUUGCU	Cleavage	similar to UniRef100_Q84ZV3 Cluster: R 4 protein; n=2; Glycine max|Rep: R 4 protein - Glycine max (Soybean), partial (31%)	1
Gma-m034	TC359847	3	12.421	1	20	214	233	AGCAAUGGAAUUAUAGACUG	CAGUCUGUAGUUUCAAUGCU	Cleavage	similar to UniRef100_A7PT54 Cluster: Chromosome chr8 scaffold_29, whole genome shotgun sequence; n=1; Vitis vinifera|Rep: Chromosome chr8 scaffold_29, whole genome shotgun sequence - Vitis vinifera (Grape), partial (59%)	1
Gma-m034	TC349138	3	12.421	1	20	423	442	AGCAAUGGAAUUAUAGACUG	CAGUCUGUAGUUUCAAUGCU	Cleavage	similar to UniRef100_A7PT54 Cluster: Chromosome chr8 scaffold_29, whole genome shotgun sequence; n=1; Vitis vinifera|Rep: Chromosome chr8 scaffold_29, whole genome shotgun sequence - Vitis vinifera (Grape), partial (68%)	1
Gma-m034	CD409746	2.5	9.723	1	20	394	413	AGCAAUGGAAUUAUAGACUG	UAGUCUAUUGUUCCAUUGUU	Cleavage	similar to UniRef100_O24430 Cluster: Calmodulin-like domain protein kinase isoenzyme beta; n=1; Glycine max|Rep: Calmodulin-like domain protein kinase isoenzyme beta - Glycine max (Soybean), partial (38%)	1
Gma-m035	AW278360	3	16.569	1	20	139	158	GCGAGACAUCUUGGUUCAUU	AAUGAAUCANGAUGUUUCGG	Translation		1
Gma-m037	TC413770	1.5	17.429	1	21	170	190	UUUGGUCUUUAAUCAAGCUGA	UCAGAUUGGUUAAAGACCAAA	Cleavage		1
Gma-m037	TC404231	2.5	12.459	1	21	69	89	UUUGGUCUUUAAUCAAGCUGA	UCGACUCGAUUAAAGACCAAA	Cleavage	weakly similar to UniRef100_A8LY82 Cluster: Substrate-binding region of ABC-type glycine betaine transport system; n=1; Salinispora arenicola CNS-205|Rep: Substrate-binding region of ABC-type glycine betaine transport system - Salinispora arenicola CNS-205, partial (7%)	1
Gma-m037	TC380112	2.5	10.902	1	21	582	602	UUUGGUCUUUAAUCAAGCUGA	UGAGUUUGAAUAAAGACCAAA	Cleavage	similar to UniRef100_A7PX81 Cluster: Chromosome chr12 scaffold_36, whole genome shotgun sequence; n=1; Vitis vinifera|Rep: Chromosome chr12 scaffold_36, whole genome shotgun sequence - Vitis vinifera (Grape), partial (17%)	1
Gma-m037	TC363014	3	19.558	1	21	102	122	UUUGGUCUUUAAUCAAGCUGA	UUUGCUUGAUUGAAGAUCAAG	Cleavage	homologue to UniRef100_Q9ZQY3 Cluster: Pyruvate dehydrogenase E1 beta subunit isoform 1; n=1; Zea mays|Rep: Pyruvate dehydrogenase E1 beta subunit isoform 1 - Zea mays (Maize), partial (40%)	1
Gma-m037	TC354880	2.5	12.475	1	21	249	269	UUUGGUCUUUAAUCAAGCUGA	UAGGCUCGAUUAAAGACCAAA	Cleavage	weakly similar to UniRef100_Q1SKV6 Cluster: RNA-directed DNA polymerase; n=1; Medicago truncatula|Rep: RNA-directed DNA polymerase - Medicago truncatula (Barrel medic), partial (5%)	1
Gma-m037	TC359634	3	19.499	1	21	122	142	UUUGGUCUUUAAUCAAGCUGA	UUUGCUUGAUUGAAGAUCAAG	Cleavage	homologue to UniRef100_P52904 Cluster: Pyruvate dehydrogenase E1 component subunit beta, mitochondrial precursor; n=1; Pisum sativum|Rep: Pyruvate dehydrogenase E1 component subunit beta, mitochondrial precursor - Pisum sativum (Garden pea), partial (66%)	1
Gma-m037	TC355825	3	20.866	1	21	367	387	UUUGGUCUUUAAUCAAGCUGA	UUGGCUUGAGUAAAGGCCAGA	Cleavage	similar to UniRef100_A7Q203 Cluster: Chromosome chr13 scaffold_45, whole genome shotgun sequence; n=1; Vitis vinifera|Rep: Chromosome chr13 scaffold_45, whole genome shotgun sequence - Vitis vinifera (Grape), partial (5%)	1
Gma-m037	TC414422	2.5	14.534	1	20	896	915	UUUGGUCUUUAAUCAAGCUG	CAGCUUGAUGAAAGCCCAAA	Translation	similar to UniRef100_A7PFP5 Cluster: Chromosome chr11 scaffold_14, whole genome shotgun sequence; n=1; Vitis vinifera|Rep: Chromosome chr11 scaffold_14, whole genome shotgun sequence - Vitis vinifera (Grape), partial (78%)	1
Gma-m037	BW657656	3	14.597	1	21	528	548	UUUGGUCUUUAAUCAAGCUGA	UCAACUUUGUUAAAGAUCAAA	Cleavage	similar to UniRef100_Q6TUX0 Cluster: 43L; n=1; Yaba monkey tumor virus|Rep: 43L - Yaba monkey tumor virus (YMTV), partial (8%)	1
Gma-m037	TC352747	2.5	11.076	1	20	476	495	UUUGGUCUUUAAUCAAGCUG	CCGUUGGAUUAAAGACCAAA	Cleavage	similar to UniRef100_Q7BPN1 Cluster: STMF1.14 protein; n=2; Salmonella typhimurium|Rep: STMF1.14 protein - Salmonella typhimurium LT2, partial (12%)	1
Gma-m037	TC356138	2.5	12.132	1	20	709	728	UUUGGUCUUUAAUCAAGCUG	UAACUUGAUCAAAGACCAAA	Translation	similar to UniRef100_A7NUR6 Cluster: Chromosome chr18 scaffold_1, whole genome shotgun sequence; n=1; Vitis vinifera|Rep: Chromosome chr18 scaffold_1, whole genome shotgun sequence - Vitis vinifera (Grape), partial (17%)	1
Gma-m037	TC357894	2.5	12.132	1	20	1597	1616	UUUGGUCUUUAAUCAAGCUG	UAACUUGAUCAAAGACCAAA	Translation	similar to UniRef100_A7NUR6 Cluster: Chromosome chr18 scaffold_1, whole genome shotgun sequence; n=1; Vitis vinifera|Rep: Chromosome chr18 scaffold_1, whole genome shotgun sequence - Vitis vinifera (Grape), partial (80%)	1
Gma-m037	TC399474	2.5	11.239	1	20	2144	2163	UUUGGUCUUUAAUCAAGCUG	CCGUUGGAUUAAAGACCAAA	Cleavage	UniRef100_Q2PMS6 Cluster: Photosystem II reaction center protein K precursor; n=1; Glycine max|Rep: Photosystem II reaction center protein K precursor - Glycine max (Soybean), complete	1
Gma-m039	TC393445	1.5	23.681	1	20	18	37	UCGGACCAGGCUUCAUUCCC	UGGAAUGAAGCCUGGUCCGG	Cleavage	homologue to UniRef100_A7P753 Cluster: Chromosome chr9 scaffold_7, whole genome shotgun sequence; n=1; Vitis vinifera|Rep: Chromosome chr9 scaffold_7, whole genome shotgun sequence - Vitis vinifera (Grape), partial (53%)	1
Gma-m039	BM309730	2	19.231	1	20	41	60	UCGGACCAGGCUUCAUUCCC	UGGGAUGAAGCCUGGUCCGG	Cleavage	homologue to UniRef100_Q6Q4E9 Cluster: PHAVOLUTA-like HD-ZIPIII protein; n=1; Nicotiana sylvestris|Rep: PHAVOLUTA-like HD-ZIPIII protein - Nicotiana sylvestris (Wood tobacco), partial (17%)	1
Gma-m039	TC396561	2	19.236	1	20	88	107	UCGGACCAGGCUUCAUUCCC	UGGGAUGAAGCCUGGUCCGG	Cleavage	similar to UniRef100_Q5D1M3 Cluster: Class III HD-Zip protein 4; n=1; Populus trichocarpa|Rep: Class III HD-Zip protein 4 - Populus trichocarpa (Western balsam poplar) (Populus balsamiferasubsp. trichocarpa), partial (28%)	1
Gma-m039	TC400099	2	22.617	1	20	1229	1248	UCGGACCAGGCUUCAUUCCC	UGGGAUGAAGCCUGGUCCGG	Cleavage	homologue to UniRef100_A7NZJ8 Cluster: Chromosome chr6 scaffold_3, whole genome shotgun sequence; n=1; Vitis vinifera|Rep: Chromosome chr6 scaffold_3, whole genome shotgun sequence - Vitis vinifera (Grape), partial (27%)	1
Gma-m039	TC418837	3	21.74	1	20	41	60	UCGGACCAGGCUUCAUUCCC	UGGAAGGAGGCCUGGUCUGA	Cleavage	similar to UniRef100_A7PGP2 Cluster: Chromosome chr17 scaffold_16, whole genome shotgun sequence; n=1; Vitis vinifera|Rep: Chromosome chr17 scaffold_16, whole genome shotgun sequence - Vitis vinifera (Grape), partial (7%)	1
Gma-m041	TC381200	3	13.244	1	20	214	233	GCGAGACAUCUUGGCUCAUU	AAUGAGCUGAGUUGUUUCGU	Translation		1
Gma-m041	TC376654	3	10.502	1	20	631	650	GCGAGACAUCUUGGCUCAUU	AAUGAGCUGAGUUGUUUCGU	Translation	similar to UniRef100_A7Q4Y9 Cluster: Chromosome undetermined scaffold_51, whole genome shotgun sequence; n=1; Vitis vinifera|Rep: Chromosome undetermined scaffold_51, whole genome shotgun sequence - Vitis vinifera (Grape), partial (30%)	1
Gma-m041	TC368557	3	22.663	1	20	644	663	GCGAGACAUCUUGGCUCAUU	GAUUAGCCAAGCUGUCUUGC	Translation		1
Gma-m042	TC362524	0	16.547	1	21	79	99	AGCAAUGGAAUUAUAGACUGC	GCAGUCUAUAAUUCCAUUGCU	Cleavage	disease resistance protein-like protein [Glycine max]	1
Gma-m042	TC369804	0	19.45	1	21	727	747	AGCAAUGGAAUUAUAGACUGC	GCAGUCUAUAAUUCCAUUGCU	Cleavage	resistance-like protein KNBS1 [Glycine max]	1
Gma-m042	TC370444	0	17.1	1	21	685	705	AGCAAUGGAAUUAUAGACUGC	GCAGUCUAUAAUUCCAUUGCU	Cleavage	UniRef100_Q9FXZ1 Cluster: Resistance protein MG23; n=1; Glycine max|Rep: Resistance protein MG23 - Glycine max (Soybean), complete	1
Gma-m042	TC369625	0.5	13.807	1	21	808	828	AGCAAUGGAAUUAUAGACUGC	GCAGUUUAUAAUUCCAUUGCU	Cleavage	homologue to UniRef100_Q8W2C0 Cluster: Functional candidate resistance protein KR1; n=1; Glycine max|Rep: Functional candidate resistance protein KR1 - Glycine max (Soybean), complete	1
Gma-m042	TC354203	1	18.492	1	21	729	749	AGCAAUGGAAUUAUAGACUGC	GCGGUCUAUAAUUCUAUUGCU	Cleavage	UniRef100_Q9FXZ2 Cluster: Resistance protein LM12; n=1; Glycine max|Rep: Resistance protein LM12 - Glycine max (Soybean), complete	1
Gma-m042	TC355441	1.5	17.233	1	21	670	690	AGCAAUGGAAUUAUAGACUGC	GCAGUUUAUAAUUUUAUUGCU	Cleavage	UniRef100_Q84ZV7 Cluster: R 12 protein; n=1; Glycine max|Rep: R 12 protein - Glycine max (Soybean), complete	1
Gma-m042	TC373286	1.5	13.573	1	21	166	186	AGCAAUGGAAUUAUAGACUGC	GCAAUUUAUAAUUCCAUUGCU	Cleavage	UniRef100_Q9FVK3 Cluster: Resistance protein MG63; n=1; Glycine max|Rep: Resistance protein MG63 - Glycine max (Soybean), complete	1
Gma-m042	FK436455	1.5	13.905	1	20	3	22	AGCAAUGGAAUUAUAGACUG	UAGUCUAUGAUUCCAUUGUU	Cleavage	similar to UniRef100_A9VBG6 Cluster: Predicted protein; n=1; Monosiga brevicollis MX1|Rep: Predicted protein - Monosiga brevicollis MX1, partial (10%)	1
Gma-m042	TC367605	2.5	19.847	1	21	685	705	AGCAAUGGAAUUAUAGACUGC	GCAGUUUAUAAUUUGAUUGCU	Cleavage	UniRef100_Q84ZV8 Cluster: R 3 protein; n=2; Glycine max|Rep: R 3 protein - Glycine max (Soybean), complete	1
Gma-m042	TC365716	2	17.588	1	21	634	654	AGCAAUGGAAUUAUAGACUGC	GCAGUUCAUAAUUUCAUUGCU	Cleavage	UniRef100_Q9FVK5 Cluster: Resistance protein LM6; n=4; Glycine max|Rep: Resistance protein LM6 - Glycine max (Soybean), complete	1
Gma-m042	TC348711	2.5	17.416	1	21	757	777	AGCAAUGGAAUUAUAGACUGC	GCAGUUUAUAAUUUGAUUGCU	Cleavage	UniRef100_Q5JBT4 Cluster: Candidate disease-resistance protein SR1; n=1; Glycine max|Rep: Candidate disease-resistance protein SR1 - Glycine max (Soybean), complete	1
Gma-m042	TC367256	3	15.801	1	21	37	57	AGCAAUGGAAUUAUAGACUGC	GCAGUUUAUAAUUCAAUUGCA	Cleavage	UniRef100_Q9ATP5 Cluster: Resistance-like protein KNBS3; n=1; Glycine max|Rep: Resistance-like protein KNBS3 - Glycine max (Soybean), complete	1
Gma-m042	TC362299	2.5	16.17	1	21	724	744	AGCAAUGGAAUUAUAGACUGC	GCACUCUAUGAUUCUGUUGCU	Cleavage	weakly similar to UniRef100_Q8W2C0 Cluster: Functional candidate resistance protein KR1; n=1; Glycine max|Rep: Functional candidate resistance protein KR1 - Glycine max (Soybean), partial (45%)	1
Gma-m042	TC382726	2.5	10.604	1	20	484	503	AGCAAUGGAAUUAUAGACUG	UAGUCUAUAGUUCUGUUGUU	Cleavage	weakly similar to UniRef100_Q8W596 Cluster: Fe-superoxide dismutase; n=1; Medicago sativa|Rep: Fe-superoxide dismutase - Medicago sativa (Alfalfa), partial (6%)	1
Gma-m042	TC367366	2.5	17.28	1	20	55	74	AGCAAUGGAAUUAUAGACUG	UGGUCUGUAAUUUUAUUGCU	Cleavage	UniRef100_Q39868 Cluster: Protein kinase; n=1; Glycine max|Rep: Protein kinase - Glycine max (Soybean), complete	1
Gma-m042	BW659735	3	15.412	1	21	679	699	AGCAAUGGAAUUAUAGACUGC	GCAGUAUAUAAUUUGAUUGCU	Cleavage	similar to UniRef100_Q84ZV3 Cluster: R 4 protein; n=2; Glycine max|Rep: R 4 protein - Glycine max (Soybean), partial (31%)	1
Gma-m042	CD409746	2.5	9.723	1	20	394	413	AGCAAUGGAAUUAUAGACUG	UAGUCUAUUGUUCCAUUGUU	Cleavage	similar to UniRef100_O24430 Cluster: Calmodulin-like domain protein kinase isoenzyme beta; n=1; Glycine max|Rep: Calmodulin-like domain protein kinase isoenzyme beta - Glycine max (Soybean), partial (38%)	1
Gma-m042	TC349138	3	12.421	1	20	423	442	AGCAAUGGAAUUAUAGACUG	CAGUCUGUAGUUUCAAUGCU	Cleavage	similar to UniRef100_A7PT54 Cluster: Chromosome chr8 scaffold_29, whole genome shotgun sequence; n=1; Vitis vinifera|Rep: Chromosome chr8 scaffold_29, whole genome shotgun sequence - Vitis vinifera (Grape), partial (68%)	1
Gma-m042	TC359847	3	12.421	1	20	214	233	AGCAAUGGAAUUAUAGACUG	CAGUCUGUAGUUUCAAUGCU	Cleavage	similar to UniRef100_A7PT54 Cluster: Chromosome chr8 scaffold_29, whole genome shotgun sequence; n=1; Vitis vinifera|Rep: Chromosome chr8 scaffold_29, whole genome shotgun sequence - Vitis vinifera (Grape), partial (59%)	1
Gma-m042	TC368269	3	12.639	1	21	334	354	AGCAAUGGAAUUAUAGACUGC	GCAGUUUGUAAAUGCAUUGCU	Translation	homologue to UniRef100_Q2HUL6 Cluster: Helix-loop-helix DNA-binding; n=1; Medicago truncatula|Rep: Helix-loop-helix DNA-binding - Medicago truncatula (Barrel medic), partial (18%)	1
Gma-m042	TC400019	3	16.346	1	21	310	330	AGCAAUGGAAUUAUAGACUGC	GCAGUUUGUAAAUGCAUUGCU	Translation	homologue to UniRef100_A7PA22 Cluster: Chromosome chr14 scaffold_9, whole genome shotgun sequence; n=1; Vitis vinifera|Rep: Chromosome chr14 scaffold_9, whole genome shotgun sequence - Vitis vinifera (Grape), partial (5%)	1
Gma-m042	TC377320	3	16.386	1	21	749	769	AGCAAUGGAAUUAUAGACUGC	GCAGUUUGUAAAUGCAUUGCU	Translation	homologue to UniRef100_A7PA22 Cluster: Chromosome chr14 scaffold_9, whole genome shotgun sequence; n=1; Vitis vinifera|Rep: Chromosome chr14 scaffold_9, whole genome shotgun sequence - Vitis vinifera (Grape), partial (37%)	1
Gma-m044	AW705935	2.5	11.029	1	21	147	167	UCAAUCCUGGAAGAACCGGCG	UGCUGGUUCUUUCUGGAUUGG	Cleavage	similar to UniRef100_A9V313 Cluster: Predicted protein; n=1; Monosiga brevicollis MX1|Rep: Predicted protein - Monosiga brevicollis MX1, partial (3%)	1
Gma-m045	CO979466	0	22.683	1	21	594	614	UUGAGCCGCGCCAAUAUCACU	AGUGAUAUUGGCGCGGCUCAA	Cleavage		1
Gma-m045	GD889618	1.5	16.266	1	20	153	172	UUGAGCCGCGCCAAUAUCAC	GUGGUAUUGGCGUGGUUCAA	Cleavage	weakly similar to UniRef100_A7P9P7 Cluster: Chromosome chr3 scaffold_8, whole genome shotgun sequence; n=1; Vitis vinifera|Rep: Chromosome chr3 scaffold_8, whole genome shotgun sequence - Vitis vinifera (Grape), partial (9%)	1
Gma-m045	TC403872	1.5	20.016	1	20	120	139	UUGAGCCGCGCCAAUAUCAC	GUGGUAUUGGCGUGGUUCAA	Cleavage	weakly similar to UniRef100_A7PLH1 Cluster: Chromosome chr7 scaffold_20, whole genome shotgun sequence; n=1; Vitis vinifera|Rep: Chromosome chr7 scaffold_20, whole genome shotgun sequence - Vitis vinifera (Grape), partial (8%)	1
Gma-m045	TC391165	1.5	19.877	1	20	465	484	UUGAGCCGCGCCAAUAUCAC	GUGGUAUUGGCGUGGUUCAA	Cleavage	similar to UniRef100_A7P9P7 Cluster: Chromosome chr3 scaffold_8, whole genome shotgun sequence; n=1; Vitis vinifera|Rep: Chromosome chr3 scaffold_8, whole genome shotgun sequence - Vitis vinifera (Grape), partial (17%)	1
Gma-m045	TC386886	1.5	17.042	1	20	534	553	UUGAGCCGCGCCAAUAUCAC	GUGGUAUUGGCGUGGUUCAA	Cleavage	weakly similar to UniRef100_A7P9P7 Cluster: Chromosome chr3 scaffold_8, whole genome shotgun sequence; n=1; Vitis vinifera|Rep: Chromosome chr3 scaffold_8, whole genome shotgun sequence - Vitis vinifera (Grape), partial (21%)	1
Gma-m045	TC364548	1	15.374	1	20	478	497	UUGAGCCGCGCCAAUAUCAC	GGGAUAUUGGCGCGGCUCAA	Cleavage	similar to UniRef100_A7PYF4 Cluster: Chromosome chr15 scaffold_37, whole genome shotgun sequence; n=1; Vitis vinifera|Rep: Chromosome chr15 scaffold_37, whole genome shotgun sequence - Vitis vinifera (Grape), partial (50%)	1
Gma-m045	TC412420	2	19.872	1	21	647	667	UUGAGCCGCGCCAAUAUCACU	ACUGAUAUUGGAGCGGCUCAA	Translation	similar to UniRef100_Q9FYW2 Cluster: BAC19.14; n=1; Solanum lycopersicum|Rep: BAC19.14 - Solanum lycopersicum (Tomato) (Lycopersicon esculentum), partial (10%)	1
Gma-m045	DB983200	2.5	18.672	1	20	20	39	UUGAGCCGCGCCAAUAUCAC	GUGGUAUUGGCGUGGUUCAU	Cleavage	similar to UniRef100_A7P9P7 Cluster: Chromosome chr3 scaffold_8 whole genome shotgun sequence; n=1; Vitis vinifera|Rep:, partial (2%)	1
Gma-m045	FG992047	3	15.75	1	20	129	148	UUGAGCCGCGCCAAUAUCAC	GUGAUAUUGGCCUGGUUCAC	Translation		1
Gma-m045	TC399589	3	17.807	1	21	78	98	UUGAGCCGCGCCAAUAUCACU	GGUGAUAGUGUCGAGGCUCAA	Translation		1
Gma-m045	TC368612	3	19.363	1	21	184	204	UUGAGCCGCGCCAAUAUCACU	GGUGAUAGUGUCGAGGCUCAA	Translation		1
Gma-m045	GR843374	3	19.363	1	21	169	189	UUGAGCCGCGCCAAUAUCACU	GGUGAUAGUGUCGAGGCUCAA	Translation		1
Gma-m045	TC357548	3	19.363	1	21	184	204	UUGAGCCGCGCCAAUAUCACU	GGUGAUAGUGUCGAGGCUCAA	Translation		1
Gma-m045	TC365181	3	19.363	1	21	241	261	UUGAGCCGCGCCAAUAUCACU	GGUGAUAGUGUCGAGGCUCAA	Translation		1
Gma-m047	TC383859	3	18.425	1	21	342	362	UGGUGGCCAUCCAUGCUCAUA	UAUGAGCAUGGUUGGUUACCU	Translation	homologue to UniRef100_A7QH41 Cluster: Chromosome chr3 scaffold_95, whole genome shotgun sequence; n=1; Vitis vinifera|Rep: Chromosome chr3 scaffold_95, whole genome shotgun sequence - Vitis vinifera (Grape), partial (14%)	1
Gma-m047	TC368019	3	24.475	1	21	561	581	UGGUGGCCAUCCAUGCUCAUA	UGUUAGCAUGGAUGACCACCA	Cleavage	similar to UniRef100_A7PYX8 Cluster: Chromosome chr4 scaffold_39, whole genome shotgun sequence; n=1; Vitis vinifera|Rep: Chromosome chr4 scaffold_39, whole genome shotgun sequence - Vitis vinifera (Grape), partial (37%)	1
Gma-m047	BM523017	3	12.104	1	20	20	39	UGGUGGCCAUCCAUGCUCAU	UUGAGCUUGGAUAGCCACCA	Cleavage	similar to UniRef100_A7P1R4 Cluster: Chromosome chr19 scaffold_4, whole genome shotgun sequence; n=1; Vitis vinifera|Rep: Chromosome chr19 scaffold_4, whole genome shotgun sequence - Vitis vinifera (Grape), partial (16%)	1
Gma-m047	TC415818	3	16.532	1	20	319	338	UGGUGGCCAUCCAUGCUCAU	UUGAGCUUGGAUAGCCACCA	Cleavage	similar to UniRef100_A7P1R4 Cluster: Chromosome chr19 scaffold_4, whole genome shotgun sequence; n=1; Vitis vinifera|Rep: Chromosome chr19 scaffold_4, whole genome shotgun sequence - Vitis vinifera (Grape), partial (24%)	1
Gma-m047	GD860311	3	11.002	1	20	169	188	UGGUGGCCAUCCAUGCUCAU	AUCAGUUUGGAUGGCCAUCA	Cleavage	homologue to UniRef100_A7NYJ6 Cluster: Chromosome chr6 scaffold_3, whole genome shotgun sequence; n=1; Vitis vinifera|Rep: Chromosome chr6 scaffold_3, whole genome shotgun sequence - Vitis vinifera (Grape), partial (13%)	1
Gma-m047	TC393782	3	13.309	1	20	114	133	UGGUGGCCAUCCAUGCUCAU	AUCAGUUUGGAUGGCCAUCA	Cleavage	homologue to UniRef100_A7NYJ6 Cluster: Chromosome chr6 scaffold_3, whole genome shotgun sequence; n=1; Vitis vinifera|Rep: Chromosome chr6 scaffold_3, whole genome shotgun sequence - Vitis vinifera (Grape), partial (39%)	1
Gma-m048	TC352736	2	20.268	1	20	44	63	UCGACACUGCACUCAAUCAU	AUGAUUGGGUGUUGUGUCGA	Cleavage	similar to UniRef100_Q2Z1Y1 Cluster: NAC family protein; n=1; Prunus mume|Rep: NAC family protein - Prunus mume (Japanese flowering apricot), partial (20%)	1
Gma-m048	TC354628	2	20.958	1	20	599	618	UCGACACUGCACUCAAUCAU	AUGAUUGGGUGUUGUGUCGA	Cleavage	similar to UniRef100_A7UE72 Cluster: Nam-like protein; n=1; Solanum tuberosum|Rep: Nam-like protein - Solanum tuberosum (Potato), partial (70%)	1
Gma-m048	TC413702	3	17.937	1	20	179	198	UCGACACUGCACUCAAUCAU	AUGAUUGAUUGCAUUGUCGG	Cleavage		1
Gma-m048	TC391390	2.5	19.652	1	20	48	67	UCGACACUGCACUCAAUCAU	AUGACUGGGUGCUGUGUCGA	Cleavage	similar to UniRef100_Q7Y1A6 Cluster: NAC-domain protein 18; n=1; Brassica napus|Rep: NAC-domain protein 18 - Brassica napus (Rape), partial (26%)	1
Gma-m048	BM143040	2.5	18.266	1	20	152	171	UCGACACUGCACUCAAUCAU	AUGACUGGGUGCUGUGUCGA	Cleavage	similar to UniRef100_Q7Y1A6 Cluster: NAC-domain protein 18; n=1; Brassica napus|Rep: NAC-domain protein 18 - Brassica napus (Rape), partial (36%)	1
Gma-m048	TC356710	2.5	19.003	1	20	203	222	UCGACACUGCACUCAAUCAU	AUGACUGGGUGCUGUGUCGA	Cleavage	similar to UniRef100_Q2Z1Y1 Cluster: NAC family protein; n=1; Prunus mume|Rep: NAC family protein - Prunus mume (Japanese flowering apricot), partial (31%)	1
Gma-m048	TC376008	2.5	21.199	1	20	530	549	UCGACACUGCACUCAAUCAU	AUGACUGGGUGCUGUGUCGA	Cleavage	homologue to UniRef100_Q7Y1A6 Cluster: NAC-domain protein 18; n=1; Brassica napus|Rep: NAC-domain protein 18 - Brassica napus (Rape), partial (70%)	1
Gma-m048	TC393973	3	15.636	1	20	666	685	UCGACACUGCACUCAAUCAU	AUGAUUGGGUGCUGUGCCGA	Cleavage	similar to UniRef100_A7P1H7 Cluster: Chromosome chr19 scaffold_4, whole genome shotgun sequence; n=1; Vitis vinifera|Rep: Chromosome chr19 scaffold_4, whole genome shotgun sequence - Vitis vinifera (Grape), partial (60%)	1
Gma-m048	TC350171	3	18.48	1	20	1377	1396	UCGACACUGCACUCAAUCAU	AUGAUUGAUUGCAUUGUCGG	Cleavage	similar to UniRef100_A7NW76 Cluster: Chromosome chr5 scaffold_2, whole genome shotgun sequence; n=1; Vitis vinifera|Rep: Chromosome chr5 scaffold_2, whole genome shotgun sequence - Vitis vinifera (Grape), complete	1
Gma-m048	TC370849	3	20.963	1	20	64	83	UCGACACUGCACUCAAUCAU	UUGAUUGAUUGGAGUGUCGA	Translation	weakly similar to UniRef100_A7NU59 Cluster: Chromosome chr18 scaffold_1, whole genome shotgun sequence; n=1; Vitis vinifera|Rep: Chromosome chr18 scaffold_1, whole genome shotgun sequence - Vitis vinifera (Grape), partial (6%)	1
Gma-m048	TC353229	3	20.618	1	20	409	428	UCGACACUGCACUCAAUCAU	UUGAUUGAUUGGAGUGUCGA	Translation	weakly similar to UniRef100_A7NU59 Cluster: Chromosome chr18 scaffold_1, whole genome shotgun sequence; n=1; Vitis vinifera|Rep: Chromosome chr18 scaffold_1, whole genome shotgun sequence - Vitis vinifera (Grape), partial (9%)	1
Gma-m049	TC390110	2.5	12.535	1	21	469	489	AAAAGCACUUAAGGAACGGUA	UACAGUUUUUUAGGUGCUUUU	Cleavage	weakly similar to UniRef100_A7QC07 Cluster: Chromosome chr10 scaffold_76, whole genome shotgun sequence; n=1; Vitis vinifera|Rep: Chromosome chr10 scaffold_76, whole genome shotgun sequence - Vitis vinifera (Grape), partial (15%)	1
Gma-m049	BQ296277	2.5	17.805	1	21	332	352	AAAAGCACUUAAGGAACGGUA	UGUAGUUCCUUAGGUGCUUUU	Cleavage	weakly similar to UniRef100_Q9SR97 Cluster: Protein yippee-like At3g08990; n=1; Arabidopsis thaliana|Rep: Protein yippee-like At3g08990 - Arabidopsis thaliana (Mouse-ear cress), partial (55%)	1
Gma-m049	BE800760	2.5	13.756	1	21	103	123	AAAAGCACUUAAGGAACGGUA	UAUAGUUUCUUAGGUGCUUUU	Cleavage		1
Gma-m049	TC365790	2.5	10.332	1	21	1179	1199	AAAAGCACUUAAGGAACGGUA	UACAGUUUCUUAUGUGCUUUU	Translation	weakly similar to UniRef100_A6QR87 Cluster: At5g20670; n=1; Arabidopsis thaliana|Rep: At5g20670 - Arabidopsis thaliana (Mouse-ear cress), partial (45%)	1
Gma-m049	TC391179	3	15.05	1	21	540	560	AAAAGCACUUAAGGAACGGUA	UACAGUUUUUUAGGUGUUUUU	Cleavage	similar to UniRef100_A7R074 Cluster: Chromosome undetermined scaffold_298, whole genome shotgun sequence; n=1; Vitis vinifera|Rep: Chromosome undetermined scaffold_298, whole genome shotgun sequence - Vitis vinifera (Grape), partial (55%)	1
Gma-m049	TC359780	3	13.584	1	21	1286	1306	AAAAGCACUUAAGGAACGGUA	UGCCUUUUCUUAAUUGCUUUU	Cleavage	similar to UniRef100_A7P5B0 Cluster: Chromosome chr4 scaffold_6, whole genome shotgun sequence; n=1; Vitis vinifera|Rep: Chromosome chr4 scaffold_6, whole genome shotgun sequence - Vitis vinifera (Grape), partial (81%)	1
Gma-m049	TC350894	3	17.07	1	21	843	863	AAAAGCACUUAAGGAACGGUA	UGCAGUUGCUUAGGUGCUUUU	Cleavage	similar to UniRef100_Q9SWE5 Cluster: Phosphopantothenoylcysteine decarboxylase; n=1; Arabidopsis thaliana|Rep: Phosphopantothenoylcysteine decarboxylase - Arabidopsis thaliana (Mouse-ear cress), partial (89%)	1
Gma-m049	TC365239	3	16.029	1	21	363	383	AAAAGCACUUAAGGAACGGUA	UGCAGUUCCUUAAAUGUUUUU	Cleavage	similar to UniRef100_A8HY66 Cluster: Predicted protein; n=1; Chlamydomonas reinhardtii|Rep: Predicted protein - Chlamydomonas reinhardtii, partial (6%)	1
Gma-m049	TC414689	3	16.776	1	21	465	485	AAAAGCACUUAAGGAACGGUA	UGCAGUUGCUUAGGUGCUUUU	Cleavage	similar to UniRef100_P94063 Cluster: Probable phosphopantothenoylcysteine decarboxylase; n=1; Arabidopsis thaliana|Rep: Probable phosphopantothenoylcysteine decarboxylase - Arabidopsis thaliana (Mouse-ear cress), partial (16%)	1
Gma-m049	TC393556	3	16.981	1	21	262	282	AAAAGCACUUAAGGAACGGUA	UGCAGUUUCUUAUGUGCUUUU	Translation		1
Gma-m049	EV271389	3	20.477	1	21	360	380	AAAAGCACUUAAGGAACGGUA	UGUAGUUCCUUAACUGCUUUU	Cleavage	homologue to UniRef100_Q0IJ86 Cluster: Chloride channel; n=1; Glycine max|Rep: Chloride channel - Glycine max (Soybean), partial (10%)	1
Gma-m049	GD886332	3	17.319	1	21	95	115	AAAAGCACUUAAGGAACGGUA	UGCAGUUGCUUAGGUGCUUUU	Cleavage	similar to UniRef100_Q70NW3 Cluster: Cytochrome c oxidase subunit 3; n=1; Strongyloides stercoralis|Rep: Cytochrome c oxidase subunit 3 - Strongyloides stercoralis, partial (5%)	1
